# Supplementary material for: Mule deer spatial association patterns and potential implications for transmission of an epizootic disease
Source: PLoS One. 2017 Apr 7;12(4):e0175385. doi: 10.1371/journal.pone.0175385 (PMC5384682; doi:10.1371/journal.pone.0175385)
Supplement: S1 Appendix — (XLSX) [file pone.0175385.s005.xlsx]

## Sheet: association_strength_data
ID	index	pair_id	season	year	relatedness	VI	sexes	diagnoses	ages_cat	deer1	deer2	sex_deer1	sex_deer2	CWD_deer1	CWD_deer2	age_deer1	age_deer2	age_y_deer1	age_y_deer2
2846	0	357-362	4	2009	0.1652	0.01	MM	NN	YO	357	362	M	M	N	N	OT3	3OY	4.5	2.5
4398	0	136-533	1	2011	0.1658	0.01	MF	SN	OO	136	533	F	M	N	S	OT3	OT3	4.9	3.9
7400	0	533-649	3	2011		0.01	MF	SP	OO	533	649	M	F	S	P	OT3	OT3	4.2	6.2
793	0	344-370	1	2009		0.01	FF	PN	YY	344	370	F	F	P	N	3OY	3OY	1.9	1.9
9544	0.03	556-557	5	2011	-0.1119	0.01	MM	PP	OO	556	557	M	M	P	P	OT3	OT3	3.6	4.6
7311	0	474-533	3	2011	-0.2476	0.01	MF	SS	YO	474	533	F	M	S	S	3OY	OT3	2.2	4.2
2026	0	325-335	3	2009	0.1538	0.01	MF	PN	OO	325	335	M	F	P	N	OT3	OT3	5.2	3.2
9383	0	538-540	5	2011	-0.1489	0.01	MM	PP	OO	538	540	M	M	P	P	OT3	OT3	3.6	5.6
1791	0	137-325	3	2009	0.2209	0.01	MF	PN	OO	137	325	F	M	N	P	OT3	OT3	4.2	5.2
8906	0	335-336	5	2011	0.1609	0.01	FF	PN	OO	335	336	F	F	N	P	OT3	OT3	5.6	5.6
3269	0	329-342	5	2009	0.1064	0.01	FF	PN	OO	329	342	F	F	P	N	OT3	OT3	3.6	4.6
7286	0	472-533	3	2011	0.1227	0.01	MF	SP	YO	472	533	F	M	P	S	3OY	OT3	2.2	4.2
1262	0	323-375	2	2009	0.0585	0.01	MF	PN	YY	323	375	M	F	P	N	3OY	3OY	3	3
8040	0	351-375	4	2011	-0.0992	0.01	FF	PN	OO	351	375	F	F	N	P	OT3	OT3	3.5	5.5
6810	0	137-644	3	2011	-0.0474	0.01	FF	SS	OO	137	644	F	F	S	S	OT3	OT3	6.2	4.2
521	0	327-341	1	2009	0.1477	0.01	MF	PN	YY	327	341	M	F	P	N	3OY	3OY	2.9	1.9
1053	0	141-325	2	2009	-0.0046	0.01	MF	PN	YO	141	325	F	M	N	P	3OY	OT3	3	5
9192	0	456-673	5	2011	0.0945	0.01	MF	SP	YO	456	673	F	M	P	S	3OY	OT3	2.6	4.6
2662	0	328-400	4	2009	-0.1547	0.01	MF	NN	OO	328	400	M	F	N	N	OT3	OT3	3.5	4.5
8429	0	534-556	4	2011	0.01	0.01	MM	PN	YO	534	556	M	M	P	N	3OY	OT3	2.5	3.5
2202	0	336-359	3	2009	-0.245	0.01	FF	NN	OO	336	359	F	F	N	N	OT3	OT3	3.2	5.2
5906	0	326-673	2	2011	-0.0296	0.01	MF	SN	OO	326	673	F	M	N	S	OT3	OT3	9	4
3435	0	104-106	1	2010	-0.0352	0.01	MF	NN	OO	104	106	M	F	N	N	OT3	OT3	4.9	4.9
121	0	136-137	1	2009	-0.175	0.01	FF	NN	YO	136	137	F	F	N	N	3OY	OT3	2.9	3.9
3135	0	296-323	5	2009	-0.1963	0.01	MM	PP	OO	296	323	M	M	P	P	OT3	OT3	3.6	3.6
1624	0	362-370	2	2009	0.0602	0.01	MF	NN	YY	362	370	M	F	N	N	3OY	3OY	2	2
4123	0	248-343	4	2010	0.0912	0.01	MF	NN	OO	248	343	M	F	N	N	OT3	OT3	6.5	3.5
9440	0	541-551	5	2011	0.0819	0.01	MM	PP	YO	541	551	M	M	P	P	OT3	3OY	3.6	2.6
1730	0	106-334	3	2009	0.0803	0.01	FF	NN	OO	106	334	F	F	N	N	OT3	OT3	4.2	3.2
7326	0	474-556	3	2011	-0.1868	0.01	MF	SN	YO	474	556	F	M	S	N	3OY	OT3	2.2	3.2
9252	0.03	472-538	5	2011	0.0556	0.01	MF	PP	YO	472	538	F	M	P	P	3OY	OT3	2.6	3.6
9056	0	352-538	5	2011	0.2015	0.01	MF	PP	OO	352	538	F	M	P	P	OT3	OT3	7.6	3.6
2933	0	105-363	5	2009	0.2762	0.01	MM	PN	YO	105	363	M	M	N	P	OT3	3OY	4.6	2.6
8137	0	375-642	4	2011	-0.1823	0.01	FF	PN	OO	375	642	F	F	P	N	OT3	OT3	5.5	6.5
3037	0	141-329	5	2009	-0.0684	0.01	FF	PN	OO	141	329	F	F	N	P	OT3	OT3	3.6	3.6
2310	0	352-359	3	2009	-0.0151	0.01	FF	NN	OO	352	359	F	F	N	N	OT3	OT3	5.2	5.2
8808	0.01	141-531	5	2011	0.0974	0.01	MF	PN	OO	141	531	F	M	P	N	OT3	OT3	5.6	4.6
2956	0	106-340	5	2009	-0.1801	0.01	FF	NN	OO	106	340	F	F	N	N	OT3	OT3	4.6	3.6
4689	0	335-547	1	2011	-0.0106	0.01	MF	NN	OO	335	547	F	M	N	N	OT3	OT3	4.9	3.9
8954	0	336-531	5	2011	-0.1421	0.01	MF	PN	OO	336	531	F	M	P	N	OT3	OT3	5.6	4.6
3424	0	363-367	5	2009	0.0421	0.01	MF	PN	YO	363	367	M	F	P	N	3OY	OT3	2.6	5.6
9371	0	537-552	5	2011	0.2727	0.011	MM	SP	YO	537	552	M	M	P	S	OT3	3OY	3.6	2.6
5094	0	472-531	1	2011	0.2575	0.011	MF	PN	YO	472	531	F	M	P	N	3OY	OT3	1.9	3.9
4446	0	137-531	1	2011	0.1179	0.011	MF	PN	OO	137	531	F	M	P	N	OT3	OT3	5.9	3.9
4829	0	352-644	1	2011	0.2643	0.011	FF	SN	OO	352	644	F	F	N	S	OT3	OT3	6.9	3.9
856	0	367-370	1	2009	0.0156	0.011	FF	NN	YO	367	370	F	F	N	N	OT3	3OY	4.9	1.9
2348	0	104-141	4	2009	0.0438	0.011	MF	NN	OO	104	141	M	F	N	N	OT3	OT3	4.5	3.5
8657	0	573-673	4	2011	-0.1551	0.011	MM	SP	OO	573	673	M	M	P	S	OT3	OT3	3.5	4.5
1365	0	328-400	2	2009	-0.1547	0.011	MF	NN	YO	328	400	M	F	N	N	3OY	OT3	3	4
1752	0	136-221	3	2009	-0.1679	0.011	MF	PN	OO	136	221	F	M	N	P	OT3	OT3	3.2	5.2
8673	0	104-326	5	2011	-0.0451	0.011	MF	SN	OO	104	326	M	F	S	N	OT3	OT3	6.6	9.6
593	0	330-341	1	2009	-0.0981	0.011	FF	NN	YY	330	341	F	F	N	N	3OY	3OY	1.9	1.9
7652	0	104-474	4	2011	-0.0823	0.011	MF	SS	YO	104	474	M	F	S	S	OT3	3OY	6.5	2.5
9093	0.02	375-546	5	2011	-0.2539	0.011	MF	PP	OO	375	546	F	M	P	P	OT3	OT3	5.6	4.6
2021	0	325-327	3	2009	0.0858	0.011	MM	PP	OO	325	327	M	M	P	P	OT3	OT3	5.2	3.2
8976	0	336-698	5	2011		0.011	MF	PP	OO	336	698	F	M	P	P	OT3	OT3	5.6	5.6
8317	0	472-698	4	2011		0.011	MF	PN	YO	472	698	F	M	P	N	3OY	OT3	2.5	5.5
9398	0	538-649	5	2011		0.011	MF	PP	OO	538	649	M	F	P	P	OT3	OT3	3.6	6.6
1579	0	345-359	2	2009		0.011	FF	PN	OO	345	359	F	F	P	N	OT3	OT3	4	5
2345	0	104-106	4	2009	-0.0352	0.011	MF	NN	OO	104	106	M	F	N	N	OT3	OT3	4.5	4.5
6702	0	104-462	3	2011	-0.1704	0.011	MF	SN	YO	104	462	M	F	S	N	OT3	3OY	6.2	2.2
3746	0	105-400	2	2010	0.1237	0.011	MF	NN	OO	105	400	M	F	N	N	OT3	OT3	5	5
138	0	136-335	1	2009	-0.1175	0.011	FF	NN	YY	136	335	F	F	N	N	3OY	3OY	2.9	2.9
6877	0	289-541	3	2011	-0.0063	0.011	MF	PN	OO	289	541	F	M	P	N	OT3	OT3	6.2	3.2
8667	0	649-698	4	2011		0.011	MF	PN	OO	649	698	F	M	P	N	OT3	OT3	6.5	5.5
7699	0	136-533	4	2011	0.1658	0.011	MF	SN	OO	136	533	F	M	N	S	OT3	OT3	5.5	4.5
1005	0	136-362	2	2009	0.3234	0.011	MF	NN	YY	136	362	F	M	N	N	3OY	3OY	3	2
107	0	106-343	1	2009	-0.0817	0.011	FF	NN	YO	106	343	F	F	N	N	OT3	3OY	3.9	1.9
860	0	370-400	1	2009	-0.1718	0.011	FF	NN	YO	370	400	F	F	N	N	3OY	OT3	1.9	3.9
8826	0	141-573	5	2011	-0.0092	0.011	MF	SP	OO	141	573	F	M	P	S	OT3	OT3	5.6	3.6
8888	0	326-540	5	2011	-0.1417	0.011	MF	PN	OO	326	540	F	M	N	P	OT3	OT3	9.6	5.6
937	0	105-375	2	2009	-0.0732	0.011	MF	NN	YO	105	375	M	F	N	N	OT3	3OY	4	3
3490	0	106-336	1	2010	-0.0766	0.011	FF	NN	OO	106	336	F	F	N	N	OT3	OT3	4.9	3.9
6563	0	542-642	2	2011	0.057	0.011	MF	NN	YO	542	642	M	F	N	N	3OY	OT3	3	6
9512	0	551-573	5	2011	-0.085	0.011	MM	SP	YO	551	573	M	M	P	S	3OY	OT3	2.6	3.6
8440	0	537-540	4	2011	-0.0132	0.011	MM	NN	OO	537	540	M	M	N	N	OT3	OT3	3.5	5.5
3202	0	323-400	5	2009	-0.0982	0.011	MF	PN	OO	323	400	M	F	P	N	OT3	OT3	3.6	4.6
7382	0	533-536	3	2011		0.011	MM	SN	YO	533	536	M	M	S	N	OT3	3OY	4.2	2.2
5215	0	531-649	1	2011		0.011	MF	PN	OO	531	649	M	F	N	P	OT3	OT3	3.9	5.9
2218	0	339-359	3	2009	0.1964	0.011	FF	PN	OO	339	359	F	F	P	N	OT3	OT3	3.2	5.2
8348	0	504-538	4	2011	0.0382	0.011	MM	PN	OO	504	538	M	M	P	N	OT3	OT3	5.5	3.5
2788	0	342-359	4	2009	0.3324	0.011	FF	NN	OO	342	359	F	F	N	N	OT3	OT3	4.5	5.5
5789	0	141-343	2	2011	-0.0902	0.011	FF	NN	OO	141	343	F	F	N	N	OT3	OT3	5	4
6655	0	557-642	2	2011	-0.097	0.011	MF	PN	OO	557	642	M	F	P	N	OT3	OT3	4	6
1890	0	248-334	3	2009	-0.0028	0.011	MF	NN	OO	248	334	M	F	N	N	OT3	OT3	5.2	3.2
3886	0	343-363	2	2010	0.3006	0.011	MF	PN	YY	343	363	F	M	N	P	3OY	3OY	3	3
1907	0	248-370	3	2009	0.0338	0.011	MF	NN	YO	248	370	M	F	N	N	OT3	3OY	5.2	2.2
3237	0	326-359	5	2009	-0.1066	0.011	FF	NN	OO	326	359	F	F	N	N	OT3	OT3	7.6	5.6
418	0	323-357	1	2009	0.1755	0.011	MM	PN	YO	323	357	M	M	P	N	3OY	OT3	2.9	3.9
2932	0	105-362	5	2009	0.1403	0.011	MM	NN	YO	105	362	M	M	N	N	OT3	3OY	4.6	2.6
9555	0	557-673	5	2011	-0.249	0.011	MM	SP	OO	557	673	M	M	P	S	OT3	OT3	4.6	4.6
1575	0	344-400	2	2009		0.011	FF	PN	YO	344	400	F	F	P	N	3OY	OT3	2	4
4039	0	104-141	4	2010	0.0438	0.011	MF	NN	OO	104	141	M	F	N	N	OT3	OT3	5.5	4.5
1332	0	327-352	2	2009	0.153	0.011	MF	PN	YO	327	352	M	F	P	N	3OY	OT3	3	5
4394	0	136-472	1	2011	0.053	0.011	FF	PN	YO	136	472	F	F	N	P	OT3	3OY	4.9	1.9
346	0	296-336	1	2009	-0.0621	0.011	MF	NN	YY	296	336	M	F	N	N	3OY	3OY	2.9	2.9
936	0	105-370	2	2009	0.0701	0.011	MF	NN	YO	105	370	M	F	N	N	OT3	3OY	4	2
4146	0	326-343	4	2010	0.0832	0.011	FF	NN	OO	326	343	F	F	N	N	OT3	OT3	8.5	3.5
1228	0	314-359	2	2009	0.0813	0.011	MF	NN	YO	314	359	M	F	N	N	3OY	OT3	3	5
9053	0	352-531	5	2011	-0.144	0.011	MF	PN	OO	352	531	F	M	P	N	OT3	OT3	7.6	4.6
6248	0	462-642	2	2011	0.0275	0.011	FF	NN	YO	462	642	F	F	N	N	3OY	OT3	2	6
229	0	141-370	1	2009	0.0657	0.011	FF	NN	YY	141	370	F	F	N	N	3OY	3OY	2.9	1.9
1501	0	339-366	2	2009	-0.1332	0.011	MF	PN	YY	339	366	F	M	P	N	3OY	3OY	3	3
3485	0	106-328	1	2010	-0.0676	0.011	MF	PN	OO	106	328	F	M	N	P	OT3	OT3	4.9	3.9
3364	0	340-367	5	2009	0.109	0.011	FF	NN	OO	340	367	F	F	N	N	OT3	OT3	3.6	5.6
8009	0	343-462	4	2011	0.1285	0.011	FF	NN	YO	343	462	F	F	N	N	OT3	3OY	4.5	2.5
9338	0	531-649	5	2011		0.011	MF	PN	OO	531	649	M	F	N	P	OT3	OT3	4.6	6.6
5647	0	644-649	1	2011		0.011	FF	SP	OO	644	649	F	F	S	P	OT3	OT3	3.9	5.9
8581	0	548-555	4	2011	-0.0691	0.011	MM	NN	YO	548	555	M	M	N	N	3OY	OT3	2.5	4.5
9240	0	465-557	5	2011	-0.1118	0.011	MF	PP	YO	465	557	F	M	P	P	3OY	OT3	2.6	4.6
3116	0	289-330	5	2009	0.0816	0.011	FF	NN	YO	289	330	F	F	N	N	OT3	3OY	4.6	2.6
230	0	141-375	1	2009	0.1762	0.011	FF	NN	YY	141	375	F	F	N	N	3OY	3OY	2.9	2.9
4259	0	141-375	5	2010	0.1762	0.012	FF	PN	OO	141	375	F	F	N	P	OT3	OT3	4.6	4.6
4224	0	136-248	5	2010	0.2907	0.012	MF	NN	OO	136	248	F	M	N	N	OT3	OT3	4.6	6.6
9105	0	375-673	5	2011	-0.0416	0.012	MF	SP	OO	375	673	F	M	P	S	OT3	OT3	5.6	4.6
2960	0	106-345	5	2009		0.012	FF	PN	OO	106	345	F	F	N	P	OT3	OT3	4.6	4.6
974	0	106-375	2	2009	-0.1033	0.012	FF	NN	YO	106	375	F	F	N	N	OT3	3OY	4	3
5726	0	136-545	2	2011		0.012	MF	NN	OO	136	545	F	M	N	N	OT3	OT3	5	5
8272	0	465-540	4	2011	0.0546	0.012	MF	NN	YO	465	540	F	M	N	N	3OY	OT3	2.5	5.5
6855	0	289-330	3	2011	0.0816	0.012	FF	PP	OO	289	330	F	F	P	P	OT3	OT3	6.2	4.2
2427	0	136-345	4	2009		0.012	FF	PN	OO	136	345	F	F	N	P	OT3	OT3	3.5	4.5
9529	0	553-557	5	2011		0.012	MM	PN	OO	553	557	M	M	N	P	OT3	OT3	5.6	4.6
9249	0	472-531	5	2011	0.2575	0.012	MF	PN	YO	472	531	F	M	P	N	3OY	OT3	2.6	4.6
8338	0	474-573	4	2011	0.1503	0.012	MF	SP	YO	474	573	F	M	S	P	3OY	OT3	2.5	3.5
6255	0	465-504	2	2011	0.2544	0.012	MF	PN	YO	465	504	F	M	N	P	3OY	OT3	2	5
7236	0	462-537	3	2011	0.1766	0.012	MF	NN	YO	462	537	F	M	N	N	3OY	OT3	2.2	3.2
8230	0	456-642	4	2011	-0.2015	0.012	FF	PN	YO	456	642	F	F	P	N	3OY	OT3	2.5	6.5
249	0	221-339	1	2009	-0.0961	0.012	MF	PP	YO	221	339	M	F	P	P	OT3	3OY	4.9	2.9
8082	0	352-504	4	2011	-0.1591	0.012	MF	PN	OO	352	504	F	M	N	P	OT3	OT3	7.5	5.5
529	0.14	327-359	1	2009	-0.191	0.012	MF	PN	YO	327	359	M	F	P	N	3OY	OT3	2.9	4.9
3906	0	104-289	3	2010	-0.2417	0.012	MF	NN	OO	104	289	M	F	N	N	OT3	OT3	5.2	5.2
4957	0	456-533	1	2011	0.0677	0.012	MF	SP	YO	456	533	F	M	P	S	3OY	OT3	1.9	3.9
2727	0	335-350	4	2009	-0.1718	0.012	MF	NN	YO	335	350	F	M	N	N	OT3	3OY	3.5	2.5
8344	0	504-531	4	2011	-0.0959	0.012	MM	PN	OO	504	531	M	M	P	N	OT3	OT3	5.5	4.5
3776	0	136-363	2	2010	0.2818	0.012	MF	PN	YO	136	363	F	M	N	P	OT3	3OY	4	3
45	0	105-141	1	2009	0.1425	0.012	MF	NN	YO	105	141	M	F	N	N	OT3	3OY	3.9	2.9
5287	0	536-551	1	2011		0.012	MM	NN	YY	536	551	M	M	N	N	3OY	3OY	1.9	1.9
7056	0	351-540	3	2011	0.0256	0.012	MF	NN	OO	351	540	F	M	N	N	OT3	OT3	3.2	5.2
5623	0	558-673	1	2011	-0.2121	0.012	MM	PN	OO	558	673	M	M	N	P	OT3	OT3	3.9	3.9
6584	0	546-550	2	2011	-0.0083	0.012	MM	SN	YO	546	550	M	M	N	S	OT3	3OY	4	2
9231	0	465-542	5	2011	0.2787	0.012	MF	PN	YO	465	542	F	M	P	N	3OY	OT3	2.6	3.6
1980	0	314-342	3	2009	-0.0891	0.012	MF	NN	OO	314	342	M	F	N	N	OT3	OT3	3.2	4.2
475	0	325-357	1	2009	0.0649	0.012	MM	PN	OO	325	357	M	M	P	N	OT3	OT3	4.9	3.9
6573	0	545-556	2	2011		0.012	MM	NN	YO	545	556	M	M	N	N	OT3	3OY	5	3
6019	0	343-649	2	2011		0.012	FF	PN	OO	343	649	F	F	N	P	OT3	OT3	4	6
9164	0	450-673	5	2011	0.0048	0.012	MF	SN	OO	450	673	F	M	N	S	OT3	OT3	4.6	4.6
9219	0	462-673	5	2011	-0.147	0.012	MF	SN	YO	462	673	F	M	N	S	3OY	OT3	2.6	4.6
1493	0	339-344	2	2009		0.012	FF	PP	YY	339	344	F	F	P	P	3OY	3OY	3	2
3888	0	343-375	2	2010	0.1097	0.012	FF	NN	YO	343	375	F	F	N	N	3OY	OT3	3	4
9230	0	465-541	5	2011	0.0573	0.012	MF	PP	YO	465	541	F	M	P	P	3OY	OT3	2.6	3.6
3420	0	362-367	5	2009	0.1631	0.012	MF	NN	YO	362	367	M	F	N	N	3OY	OT3	2.6	5.6
8254	0	462-556	4	2011	0.021	0.012	MF	NN	YO	462	556	F	M	N	N	3OY	OT3	2.5	3.5
2189	0	335-370	3	2009	0.1242	0.012	FF	NN	YO	335	370	F	F	N	N	OT3	3OY	3.2	2.2
6534	0	540-698	2	2011		0.012	MM	NN	OO	540	698	M	M	N	N	OT3	OT3	5	5
6441	0	536-545	2	2011		0.012	MM	NN	YO	536	545	M	M	N	N	3OY	OT3	2	5
3885	0	343-362	2	2010	0.1603	0.012	MF	NN	YY	343	362	F	M	N	N	3OY	3OY	3	3
2519	0	248-370	4	2009	0.0338	0.012	MF	NN	YO	248	370	M	F	N	N	OT3	3OY	5.5	2.5
787	0	344-357	1	2009		0.012	MF	PN	YO	344	357	F	M	P	N	3OY	OT3	1.9	3.9
3417	0	359-375	5	2009	0.2973	0.012	FF	NN	OO	359	375	F	F	N	N	OT3	OT3	5.6	3.6
3296	0	330-375	5	2009	-0.3391	0.012	FF	NN	YO	330	375	F	F	N	N	3OY	OT3	2.6	3.6
6447	0	536-556	2	2011		0.012	MM	NN	YY	536	556	M	M	N	N	3OY	3OY	2	3
3008	0	137-328	5	2009	-0.1372	0.012	MF	PN	OO	137	328	F	M	N	P	OT3	OT3	4.6	3.6
8085	0	352-534	4	2011	-0.1269	0.012	MF	PN	YO	352	534	F	M	N	P	OT3	3OY	7.5	2.5
4425	0	136-649	1	2011		0.012	FF	PN	OO	136	649	F	F	N	P	OT3	OT3	4.9	5.9
3564	0	248-336	1	2010	-0.0465	0.012	MF	NN	OO	248	336	M	F	N	N	OT3	OT3	5.9	3.9
9071	0	352-573	5	2011	-0.2005	0.012	MF	SP	OO	352	573	F	M	P	S	OT3	OT3	7.6	3.6
8400	0	533-545	4	2011		0.012	MM	SN	OO	533	545	M	M	S	N	OT3	OT3	4.5	5.5
2839	0	352-362	4	2009	-0.125	0.012	MF	NN	YO	352	362	F	M	N	N	OT3	3OY	5.5	2.5
3723	0.25	104-343	2	2010	-0.075	0.012	MF	NN	YO	104	343	M	F	N	N	OT3	3OY	5	3
899	0	104-375	2	2009	-0.1442	0.012	MF	NN	YO	104	375	M	F	N	N	OT3	3OY	4	3
4741	0	343-558	1	2011	0.0756	0.013	MF	NN	OO	343	558	F	M	N	N	OT3	OT3	3.9	3.9
5656	0	104-289	2	2011	-0.2417	0.013	MF	SP	OO	104	289	M	F	S	P	OT3	OT3	6	6
201	0	141-323	1	2009	-0.1851	0.013	MF	PN	YY	141	323	F	M	N	P	3OY	3OY	2.9	2.9
833	0	357-400	1	2009	0.2772	0.013	MF	NN	OO	357	400	M	F	N	N	OT3	OT3	3.9	3.9
3247	0	328-335	5	2009	-0.1177	0.013	MF	PN	OO	328	335	M	F	P	N	OT3	OT3	3.6	3.6
2042	0	325-370	3	2009	0.1161	0.013	MF	PN	YO	325	370	M	F	P	N	OT3	3OY	5.2	2.2
4226	0	136-326	5	2010	-0.1221	0.013	FF	NN	OO	136	326	F	F	N	N	OT3	OT3	4.6	8.6
7772	0	141-351	4	2011	-0.3332	0.013	FF	NN	OO	141	351	F	F	N	N	OT3	OT3	5.5	3.5
6469	0	537-557	2	2011	0.1942	0.013	MM	PN	YO	537	557	M	M	N	P	3OY	OT3	3	4
5588	0	555-557	1	2011	-0.1724	0.013	MM	PN	OO	555	557	M	M	N	P	OT3	OT3	3.9	3.9
553	0	328-357	1	2009	-0.2515	0.013	MM	NN	YO	328	357	M	M	N	N	3OY	OT3	2.9	3.9
6553	0	542-546	2	2011	0.1072	0.013	MM	NN	YO	542	546	M	M	N	N	3OY	OT3	3	4
423	0	323-367	1	2009	-0.2314	0.013	MF	PN	YO	323	367	M	F	P	N	3OY	OT3	2.9	4.9
3741	0	105-343	2	2010	0.1605	0.013	MF	NN	YO	105	343	M	F	N	N	OT3	3OY	5	3
8408	0	533-557	4	2011	0.1343	0.013	MM	SP	OO	533	557	M	M	S	P	OT3	OT3	4.5	4.5
9167	0	456-465	5	2011	-0.1678	0.013	FF	PP	YY	456	465	F	F	P	P	3OY	3OY	2.6	2.6
1152	0	289-328	2	2009	-0.1433	0.013	MF	NN	YO	289	328	F	M	N	N	OT3	3OY	4	3
6968	0	335-336	3	2011	0.1609	0.013	FF	PN	OO	335	336	F	F	N	P	OT3	OT3	5.2	5.2
6041	0	351-542	2	2011	0.1153	0.013	MF	NN	YY	351	542	F	M	N	N	3OY	3OY	3	3
7536	0	542-558	3	2011	-0.1361	0.013	MM	NN	OO	542	558	M	M	N	N	OT3	OT3	3.2	4.2
1829	0	141-334	3	2009	-0.1689	0.013	FF	NN	OO	141	334	F	F	N	N	OT3	OT3	3.2	3.2
7109	0	375-462	3	2011	-0.0017	0.013	FF	PN	YO	375	462	F	F	P	N	OT3	3OY	5.2	2.2
8500	0	540-545	4	2011		0.013	MM	NN	OO	540	545	M	M	N	N	OT3	OT3	5.5	5.5
8595	0	551-557	4	2011	0.0276	0.013	MM	PN	YO	551	557	M	M	N	P	3OY	OT3	2.5	4.5
9028	0	351-542	5	2011	0.1153	0.013	MF	SN	OO	351	542	F	M	S	N	OT3	OT3	3.6	3.6
5993	0	343-472	2	2011	0.1411	0.013	FF	PN	YO	343	472	F	F	N	P	OT3	3OY	4	2
5947	0	335-343	2	2011	0.174	0.013	FF	NN	OO	335	343	F	F	N	N	OT3	OT3	5	4
1473	0	336-341	2	2009	-0.0352	0.013	FF	NN	YY	336	341	F	F	N	N	3OY	3OY	3	2
3914	0	104-375	3	2010	-0.1442	0.013	MF	NN	OO	104	375	M	F	N	N	OT3	OT3	5.2	4.2
4560	0	289-555	1	2011	-0.0073	0.013	MF	PN	OO	289	555	F	M	P	N	OT3	OT3	5.9	3.9
6049	0	351-557	2	2011	0.0763	0.013	MF	PN	YO	351	557	F	M	N	P	3OY	OT3	3	4
4096	0	137-343	4	2010	-0.1391	0.013	FF	NN	OO	137	343	F	F	N	N	OT3	OT3	5.5	3.5
2931	0	105-359	5	2009	0.0577	0.013	MF	NN	OO	105	359	M	F	N	N	OT3	OT3	4.6	5.6
5825	0	141-673	2	2011	0.0112	0.013	MF	SN	OO	141	673	F	M	N	S	OT3	OT3	5	4
5837	0	289-462	2	2011	0.0931	0.013	FF	PN	YO	289	462	F	F	P	N	OT3	3OY	6	2
1291	0	326-327	2	2009	0.0565	0.013	MF	PN	YO	326	327	F	M	N	P	OT3	3OY	7	3
8842	0	289-465	5	2011	-0.0386	0.013	FF	PP	YO	289	465	F	F	P	P	OT3	3OY	6.6	2.6
6115	0	375-552	2	2011	-0.3023	0.013	MF	SP	YO	375	552	F	M	P	S	OT3	3OY	5	2
1806	0	137-345	3	2009		0.013	FF	PN	OO	137	345	F	F	N	P	OT3	OT3	4.2	4.2
5604	0	556-644	1	2011	0.0496	0.013	MF	SN	YO	556	644	M	F	N	S	3OY	OT3	2.9	3.9
9431	0	540-573	5	2011	-0.0344	0.013	MM	SP	OO	540	573	M	M	P	S	OT3	OT3	5.6	3.6
9267	0	472-573	5	2011	-0.1826	0.013	MF	SP	YO	472	573	F	M	P	S	3OY	OT3	2.6	3.6
3113	0.02	289-326	5	2009	-0.0057	0.013	FF	NN	OO	289	326	F	F	N	N	OT3	OT3	4.6	7.6
3199	0	323-367	5	2009	-0.2314	0.013	MF	PN	OO	323	367	M	F	P	N	OT3	OT3	3.6	5.6
3460	0	105-141	1	2010	0.1425	0.013	MF	NN	OO	105	141	M	F	N	N	OT3	OT3	4.9	3.9
4082	0	136-352	4	2010	0.0046	0.013	FF	NN	OO	136	352	F	F	N	N	OT3	OT3	4.5	6.5
948	0	106-325	2	2009	0.0512	0.013	MF	PN	OO	106	325	F	M	N	P	OT3	OT3	4	5
4045	0	104-334	4	2010	0.1003	0.013	MF	SN	OO	104	334	M	F	N	S	OT3	OT3	5.5	4.5
8865	0	289-642	5	2011	-0.1209	0.013	FF	PP	OO	289	642	F	F	P	P	OT3	OT3	6.6	6.6
8714	0	136-326	5	2011	-0.1221	0.013	FF	NN	OO	136	326	F	F	N	N	OT3	OT3	5.6	9.6
2467	0	141-248	4	2009	-0.2827	0.013	MF	NN	OO	141	248	F	M	N	N	OT3	OT3	3.5	5.5
7105	0	352-698	3	2011		0.013	MF	NN	OO	352	698	F	M	N	N	OT3	OT3	7.2	5.2
5243	0	533-644	1	2011	0.094	0.013	MF	SS	OO	533	644	M	F	S	S	OT3	OT3	3.9	3.9
414	0	323-344	1	2009		0.013	MF	PP	YY	323	344	M	F	P	P	3OY	3OY	2.9	1.9
6588	0	546-557	2	2011	-0.1119	0.013	MM	PN	OO	546	557	M	M	N	P	OT3	OT3	4	4
1116	0	248-314	2	2009	-0.1246	0.013	MM	NN	YO	248	314	M	M	N	N	OT3	3OY	5	3
6252	0	462-698	2	2011		0.013	MF	NN	YO	462	698	F	M	N	N	3OY	OT3	2	5
348	0	296-339	1	2009	0.055	0.013	MF	PN	YY	296	339	M	F	N	P	3OY	3OY	2.9	2.9
6586	0	546-555	2	2011	0.0238	0.013	MM	NN	OO	546	555	M	M	N	N	OT3	OT3	4	4
9563	0.02	573-649	5	2011		0.013	MF	SP	OO	573	649	M	F	S	P	OT3	OT3	3.6	6.6
6461	0	537-542	2	2011	0.0179	0.013	MM	NN	YY	537	542	M	M	N	N	3OY	3OY	3	3
808	0	350-357	1	2009	-0.0248	0.013	MM	NN	YO	350	357	M	M	N	N	3OY	OT3	1.9	3.9
3536	0	137-370	1	2010	0.0011	0.013	FF	PN	YO	137	370	F	F	N	P	OT3	3OY	4.9	2.9
2992	0	136-359	5	2009	-0.0298	0.013	FF	NN	OO	136	359	F	F	N	N	OT3	OT3	3.6	5.6
4222	0.02	136-137	5	2010	-0.175	0.013	FF	PN	OO	136	137	F	F	N	P	OT3	OT3	4.6	5.6
3640	0	330-367	1	2010	0.1061	0.013	FF	NN	YO	330	367	F	F	N	N	3OY	OT3	2.9	5.9
8134	0	375-558	4	2011	-0.1685	0.013	MF	PN	OO	375	558	F	M	P	N	OT3	OT3	5.5	4.5
3386	0	343-370	5	2009	-0.1066	0.013	FF	PN	YY	343	370	F	F	N	P	3OY	3OY	2.6	2.6
2898	0	104-352	5	2009	0.0144	0.013	MF	NN	OO	104	352	M	F	N	N	OT3	OT3	4.6	5.6
1330	0	327-345	2	2009		0.013	MF	PP	YO	327	345	M	F	P	P	3OY	OT3	3	4
6107	0	375-539	2	2011	-0.0242	0.013	MF	PP	OO	375	539	F	M	P	P	OT3	OT3	5	4
5844	0	289-534	2	2011	0.0308	0.013	MF	PP	YO	289	534	F	M	P	P	OT3	3OY	6	2
7071	0	351-673	3	2011	-0.0844	0.013	MF	SN	OO	351	673	F	M	N	S	OT3	OT3	3.2	4.2
6632	0	552-698	2	2011		0.013	MM	SN	YO	552	698	M	M	S	N	3OY	OT3	2	5
3242	0.02	326-375	5	2009	0.0136	0.013	FF	NN	OO	326	375	F	F	N	N	OT3	OT3	7.6	3.6
6177	0	450-546	2	2011	0.077	0.013	MF	NN	OO	450	546	F	M	N	N	OT3	OT3	4	4
1021	0	137-327	2	2009	0.1058	0.013	MF	PN	YO	137	327	F	M	N	P	OT3	3OY	4	3
3816	0	248-343	2	2010	0.0912	0.013	MF	NN	YO	248	343	M	F	N	N	OT3	3OY	6	3
7083	0	352-533	3	2011	0.2376	0.013	MF	SN	OO	352	533	F	M	N	S	OT3	OT3	7.2	4.2
2941	0	106-248	5	2009	0.0353	0.013	MF	NN	OO	106	248	F	M	N	N	OT3	OT3	4.6	5.6
7516	0	541-546	3	2011	-0.0658	0.013	MM	NN	OO	541	546	M	M	N	N	OT3	OT3	3.2	4.2
1807	0	137-350	3	2009	0.04	0.014	MF	NN	YO	137	350	F	M	N	N	OT3	3OY	4.2	2.2
4676	0	335-531	1	2011	0.0269	0.014	MF	NN	OO	335	531	F	M	N	N	OT3	OT3	4.9	3.9
3662	0	335-370	1	2010	0.1242	0.014	FF	PN	YO	335	370	F	F	N	P	OT3	3OY	3.9	2.9
2168	0	334-362	3	2009	-0.03	0.014	MF	NN	YO	334	362	F	M	N	N	OT3	3OY	3.2	2.2
1299	0	326-339	2	2009	-0.0114	0.014	FF	PN	YO	326	339	F	F	N	P	OT3	3OY	7	3
7679	0	136-137	4	2011	-0.175	0.014	FF	SN	OO	136	137	F	F	N	S	OT3	OT3	5.5	6.5
6209	0	456-548	2	2011	-0.0696	0.014	MF	PN	YY	456	548	F	M	P	N	3OY	3OY	2	2
1988	0	314-362	3	2009	0.0219	0.014	MM	NN	YO	314	362	M	M	N	N	OT3	3OY	3.2	2.2
830	0	357-367	1	2009	-0.1146	0.014	MF	NN	OO	357	367	M	F	N	N	OT3	OT3	3.9	4.9
3633	0	330-335	1	2010	-0.3314	0.014	FF	NN	YO	330	335	F	F	N	N	3OY	OT3	2.9	3.9
5360	0	539-548	1	2011	0.0269	0.014	MM	PN	YO	539	548	M	M	P	N	OT3	3OY	3.9	1.9
6006	0	343-545	2	2011		0.014	MF	NN	OO	343	545	F	M	N	N	OT3	OT3	4	5
5176	0	504-555	1	2011	-0.1198	0.014	MM	PN	OO	504	555	M	M	P	N	OT3	OT3	4.9	3.9
3708	0	370-400	1	2010	-0.1718	0.014	FF	PN	YO	370	400	F	F	P	N	3OY	OT3	2.9	4.9
1685	0	105-289	3	2009	0.2451	0.014	MF	NN	OO	105	289	M	F	N	N	OT3	OT3	4.2	4.2
6203	0	456-539	2	2011	-0.1165	0.014	MF	PP	YO	456	539	F	M	P	P	3OY	OT3	2	4
2448	0	137-334	4	2009	-0.0301	0.014	FF	NN	OO	137	334	F	F	N	N	OT3	OT3	4.5	3.5
464	0	325-336	1	2009	0.1039	0.014	MF	PN	YO	325	336	M	F	P	N	OT3	3OY	4.9	2.9
3519	0	136-400	1	2010	0.0545	0.014	FF	NN	OO	136	400	F	F	N	N	OT3	OT3	3.9	4.9
1209	0	314-326	2	2009	-0.2023	0.014	MF	NN	YO	314	326	M	F	N	N	3OY	OT3	3	7
4376	0	104-673	1	2011	0.0766	0.014	MM	PP	OO	104	673	M	M	P	P	OT3	OT3	5.9	3.9
143	0	136-341	1	2009	0.091	0.014	FF	NN	YY	136	341	F	F	N	N	3OY	3OY	2.9	1.9
3399	0	345-359	5	2009		0.014	FF	PN	OO	345	359	F	F	P	N	OT3	OT3	4.6	5.6
1196	0	296-350	2	2009	0.2156	0.014	MM	NN	YY	296	350	M	M	N	N	3OY	3OY	3	2
2988	0	136-343	5	2009	0.0417	0.014	FF	NN	YO	136	343	F	F	N	N	OT3	3OY	3.6	2.6
3416	0	359-370	5	2009	0.2051	0.014	FF	PN	YO	359	370	F	F	N	P	OT3	3OY	5.6	2.6
8569	0.05	546-556	4	2011	0.1994	0.014	MM	NN	OO	546	556	M	M	N	N	OT3	OT3	4.5	3.5
2521	0	248-400	4	2009	-0.1085	0.014	MF	NN	OO	248	400	M	F	N	N	OT3	OT3	5.5	4.5
2418	0	136-330	4	2009	-0.0365	0.014	FF	NN	YO	136	330	F	F	N	N	OT3	3OY	3.5	2.5
466	0	325-339	1	2009	-0.0954	0.014	MF	PP	YO	325	339	M	F	P	P	OT3	3OY	4.9	2.9
7786	0	141-537	4	2011	0.0826	0.014	MF	NN	OO	141	537	F	M	N	N	OT3	OT3	5.5	3.5
9526	0	552-698	5	2011		0.014	MM	SP	YO	552	698	M	M	S	P	3OY	OT3	2.6	5.6
4640	0	330-541	1	2011	-0.0811	0.014	MF	PN	YO	330	541	F	M	P	N	OT3	3OY	3.9	2.9
8545	0.04	542-642	4	2011	0.057	0.014	MF	NN	OO	542	642	M	F	N	N	OT3	OT3	3.5	6.5
6582	0	545-698	2	2011		0.014	MM	NN	OO	545	698	M	M	N	N	OT3	OT3	5	5
4193	0	343-363	4	2010	0.3006	0.014	MF	PN	OO	343	363	F	M	N	P	OT3	OT3	3.5	3.5
944	0	106-289	2	2009	0.1515	0.014	FF	NN	OO	106	289	F	F	N	N	OT3	OT3	4	4
3867	0	334-362	2	2010	-0.03	0.014	MF	SN	YO	334	362	F	M	S	N	OT3	3OY	4	3
2182	0	335-350	3	2009	-0.1718	0.014	MF	NN	YO	335	350	F	M	N	N	OT3	3OY	3.2	2.2
5856	0	289-552	2	2011	0.015	0.015	MF	SP	YO	289	552	F	M	P	S	OT3	3OY	6	2
6103	0	375-534	2	2011	0.0733	0.015	MF	PP	YO	375	534	F	M	P	P	OT3	3OY	5	2
1231	0	314-366	2	2009	0.0172	0.015	MM	NN	YY	314	366	M	M	N	N	3OY	3OY	3	3
7620	0	573-644	3	2011	-0.1484	0.015	MF	SP	OO	573	644	M	F	P	S	OT3	OT3	3.2	4.2
5225	0	533-542	1	2011	0.3086	0.015	MM	SN	YO	533	542	M	M	S	N	OT3	3OY	3.9	2.9
3345	0	339-343	5	2009	0.1318	0.015	FF	PN	YO	339	343	F	F	P	N	OT3	3OY	3.6	2.6
8193	0	450-553	4	2011		0.015	MF	NN	OO	450	553	F	M	N	N	OT3	OT3	4.5	5.5
7646	0	104-400	4	2011	0.0765	0.015	MF	SN	OO	104	400	M	F	S	N	OT3	OT3	6.5	6.5
8261	0	462-673	4	2011	-0.147	0.015	MF	SN	YO	462	673	F	M	N	S	3OY	OT3	2.5	4.5
7263	0	465-537	3	2011	-0.0376	0.015	MF	NN	YO	465	537	F	M	N	N	3OY	OT3	2.2	3.2
210	0	141-334	1	2009	-0.1689	0.015	FF	NN	YY	141	334	F	F	N	N	3OY	3OY	2.9	2.9
2780	0	340-375	4	2009	-0.2031	0.015	FF	NN	OO	340	375	F	F	N	N	OT3	OT3	3.5	3.5
7760	0	137-573	4	2011	-0.1069	0.015	MF	SP	OO	137	573	F	M	S	P	OT3	OT3	6.5	3.5
2391	0	106-336	4	2009	-0.0766	0.015	FF	NN	OO	106	336	F	F	N	N	OT3	OT3	4.5	3.5
4229	0.02	136-335	5	2010	-0.1175	0.015	FF	NN	OO	136	335	F	F	N	N	OT3	OT3	4.6	4.6
8151	0	400-537	4	2011	0.3675	0.015	MF	NN	OO	400	537	F	M	N	N	OT3	OT3	6.5	3.5
198	0	141-289	1	2009	0.0948	0.015	FF	NN	YO	141	289	F	F	N	N	3OY	OT3	2.9	3.9
8727	0	136-474	5	2011	-0.1597	0.015	FF	SN	YO	136	474	F	F	N	S	OT3	3OY	5.6	2.6
9366	0	537-542	5	2011	0.0179	0.015	MM	PN	OO	537	542	M	M	P	N	OT3	OT3	3.6	3.6
6445	0	536-552	2	2011		0.015	MM	SN	YY	536	552	M	M	N	S	3OY	3OY	2	2
6206	0	456-542	2	2011	-0.0538	0.015	MF	PN	YY	456	542	F	M	P	N	3OY	3OY	2	3
7884	0	326-598	4	2011	-0.0095	0.015	MF	SN	OO	326	598	F	M	N	S	OT3	OT3	9.5	3.5
6187	0	450-642	2	2011	-0.1227	0.015	FF	NN	OO	450	642	F	F	N	N	OT3	OT3	4	6
4335	0	104-351	1	2011	0.0666	0.015	MF	PN	YO	104	351	M	F	P	N	OT3	3OY	5.9	2.9
476	0	325-359	1	2009	-0.1054	0.015	MF	PN	OO	325	359	M	F	P	N	OT3	OT3	4.9	4.9
7720	0	136-649	4	2011		0.015	FF	PN	OO	136	649	F	F	N	P	OT3	OT3	5.5	6.5
5665	0	104-450	2	2011	-0.1679	0.015	MF	SN	OO	104	450	M	F	S	N	OT3	OT3	6	4
8471	0	538-557	4	2011	0.0613	0.015	MM	PN	OO	538	557	M	M	N	P	OT3	OT3	3.5	4.5
4047	0	104-336	4	2010	-0.028	0.015	MF	NN	OO	104	336	M	F	N	N	OT3	OT3	5.5	4.5
3542	0	141-328	1	2010	0.0892	0.015	MF	PN	OO	141	328	F	M	N	P	OT3	OT3	3.9	3.9
6199	0	456-534	2	2011	0.2231	0.015	MF	PP	YY	456	534	F	M	P	P	3OY	3OY	2	2
1327	0	327-342	2	2009	-0.0743	0.015	MF	PN	YO	327	342	M	F	P	N	3OY	OT3	3	4
1886	0	248-327	3	2009	0.0189	0.015	MM	PN	OO	248	327	M	M	N	P	OT3	OT3	5.2	3.2
7276	0	465-558	3	2011	0.1005	0.015	MF	NN	YO	465	558	F	M	N	N	3OY	OT3	2.2	4.2
8047	0	351-474	4	2011	0.151	0.015	FF	SN	YO	351	474	F	F	N	S	OT3	3OY	3.5	2.5
6465	0	537-550	2	2011	0.1158	0.015	MM	SN	YY	537	550	M	M	N	S	3OY	3OY	3	2
9176	0	456-540	5	2011	-0.2215	0.015	MF	PP	YO	456	540	F	M	P	P	3OY	OT3	2.6	5.6
6214	0	456-557	2	2011	0.0496	0.015	MF	PP	YO	456	557	F	M	P	P	3OY	OT3	2	4
1584	0	345-370	2	2009		0.015	FF	PN	YO	345	370	F	F	P	N	OT3	3OY	4	2
1989	0	314-363	3	2009	-0.1773	0.015	MM	NN	YO	314	363	M	M	N	N	OT3	3OY	3.2	2.2
5068	0	465-540	1	2011	0.0546	0.015	MF	NN	YO	465	540	F	M	N	N	3OY	OT3	1.9	4.9
4049	0	104-352	4	2010	0.0144	0.015	MF	NN	OO	104	352	M	F	N	N	OT3	OT3	5.5	6.5
7519	0	541-552	3	2011	0.0609	0.015	MM	SN	YO	541	552	M	M	N	S	OT3	3OY	3.2	2.2
9190	0	456-642	5	2011	-0.2015	0.015	FF	PP	YO	456	642	F	F	P	P	3OY	OT3	2.6	6.6
2734	0	335-370	4	2009	0.1242	0.015	FF	NN	YO	335	370	F	F	N	N	OT3	3OY	3.5	2.5
4381	0	136-326	1	2011	-0.1221	0.015	FF	NN	OO	136	326	F	F	N	N	OT3	OT3	4.9	8.9
7636	0	104-141	4	2011	0.0438	0.015	MF	SN	OO	104	141	M	F	S	N	OT3	OT3	6.5	5.5
3806	0	141-370	2	2010	0.0657	0.015	FF	PN	YO	141	370	F	F	N	P	OT3	3OY	4	3
4451	0	137-538	1	2011	-0.0527	0.015	MF	PN	YO	137	538	F	M	P	N	OT3	3OY	5.9	2.9
7714	0	136-556	4	2011	0.0841	0.015	MF	NN	OO	136	556	F	M	N	N	OT3	OT3	5.5	3.5
8699	0	104-551	5	2011	-0.0831	0.015	MM	SP	YO	104	551	M	M	S	P	OT3	3OY	6.6	2.6
2283	0	344-359	3	2009		0.015	FF	PN	YO	344	359	F	F	P	N	3OY	OT3	2.2	5.2
2868	0	367-375	4	2009	-0.2378	0.015	FF	NN	OO	367	375	F	F	N	N	OT3	OT3	5.5	3.5
6137	0	400-536	2	2011		0.015	MF	NN	YO	400	536	F	M	N	N	OT3	3OY	6	2
1000	0	136-345	2	2009		0.015	FF	PN	YO	136	345	F	F	N	P	3OY	OT3	3	4
1488	0	336-400	2	2009	0.0205	0.015	FF	NN	YO	336	400	F	F	N	N	3OY	OT3	3	4
481	0	325-370	1	2009	0.1161	0.016	MF	PN	YO	325	370	M	F	P	N	OT3	3OY	4.9	1.9
1758	0	136-325	3	2009	0.0632	0.016	MF	PN	OO	136	325	F	M	N	P	OT3	OT3	3.2	5.2
7695	0	136-472	4	2011	0.053	0.016	FF	PN	YO	136	472	F	F	N	P	OT3	3OY	5.5	2.5
7961	0	335-598	4	2011	-0.311	0.016	MF	SN	OO	335	598	F	M	N	S	OT3	OT3	5.5	3.5
2797	0	343-350	4	2009	-0.2524	0.016	MF	NN	YY	343	350	F	M	N	N	3OY	3OY	2.5	2.5
6193	0.2	456-465	2	2011	-0.1678	0.016	FF	PN	YY	456	465	F	F	P	N	3OY	3OY	2	2
2299	0	345-400	3	2009		0.016	FF	PN	OO	345	400	F	F	P	N	OT3	OT3	4.2	4.2
5851	0	289-542	2	2011	-0.0657	0.016	MF	PN	YO	289	542	F	M	P	N	OT3	3OY	6	3
2721	0	335-339	4	2009	-0.2258	0.016	FF	PN	OO	335	339	F	F	N	P	OT3	OT3	3.5	3.5
5227	0	533-545	1	2011		0.016	MM	SN	OO	533	545	M	M	S	N	OT3	OT3	3.9	4.9
8043	0	351-456	4	2011	-0.1782	0.016	FF	PN	YO	351	456	F	F	N	P	OT3	3OY	3.5	2.5
7428	0	536-541	3	2011		0.016	MM	NN	YO	536	541	M	M	N	N	3OY	OT3	2.2	3.2
957	0	106-336	2	2009	-0.0766	0.016	FF	NN	YO	106	336	F	F	N	N	OT3	3OY	4	3
1677	0	104-375	3	2009	-0.1442	0.016	MF	NN	OO	104	375	M	F	N	N	OT3	OT3	4.2	3.2
8666	0	649-673	4	2011		0.016	MF	SP	OO	649	673	F	M	P	S	OT3	OT3	6.5	4.5
69	0	105-344	1	2009		0.016	MF	PN	YO	105	344	M	F	N	P	OT3	3OY	3.9	1.9
2181	0	335-345	3	2009		0.016	FF	PN	OO	335	345	F	F	N	P	OT3	OT3	3.2	4.2
2964	0	106-363	5	2009	-0.0348	0.016	MF	PN	YO	106	363	F	M	N	P	OT3	3OY	4.6	2.6
4180	0	335-343	4	2010	0.174	0.016	FF	NN	OO	335	343	F	F	N	N	OT3	OT3	4.5	3.5
5378	0.05	540-542	1	2011	0.0302	0.016	MM	NN	YO	540	542	M	M	N	N	OT3	3OY	4.9	2.9
6489	0	538-557	2	2011	0.0613	0.016	MM	PN	YO	538	557	M	M	N	P	3OY	OT3	3	4
8316	0	472-673	4	2011	-0.1535	0.016	MF	SP	YO	472	673	F	M	P	S	3OY	OT3	2.5	4.5
2078	0	327-342	3	2009	-0.0743	0.016	MF	PN	OO	327	342	M	F	P	N	OT3	OT3	3.2	4.2
5685	0.2	104-550	2	2011	-0.004	0.016	MM	SS	YO	104	550	M	M	S	S	OT3	3OY	6	2
8005	0	343-375	4	2011	0.1097	0.016	FF	PN	OO	343	375	F	F	N	P	OT3	OT3	4.5	5.5
8744	0	136-556	5	2011	0.0841	0.016	MF	PN	OO	136	556	F	M	N	P	OT3	OT3	5.6	3.6
2699	0	330-370	4	2009	0.0101	0.016	FF	NN	YY	330	370	F	F	N	N	3OY	3OY	2.5	2.5
7684	0	136-335	4	2011	-0.1175	0.016	FF	NN	OO	136	335	F	F	N	N	OT3	OT3	5.5	5.5
6269	0	465-550	2	2011	0.0974	0.016	MF	SN	YY	465	550	F	M	N	S	3OY	3OY	2	2
4526	0	289-330	1	2011	0.0816	0.016	FF	PP	OO	289	330	F	F	P	P	OT3	OT3	5.9	3.9
3526	0	137-330	1	2010	-0.2946	0.016	FF	NN	YO	137	330	F	F	N	N	OT3	3OY	4.9	2.9
8851	0	289-540	5	2011	0.0401	0.016	MF	PP	OO	289	540	F	M	P	P	OT3	OT3	6.6	5.6
7136	0	375-673	3	2011	-0.0416	0.016	MF	SP	OO	375	673	F	M	P	S	OT3	OT3	5.2	4.2
8055	0	351-540	4	2011	0.0256	0.016	MF	NN	OO	351	540	F	M	N	N	OT3	OT3	3.5	5.5
2081	0	327-345	3	2009		0.016	MF	PP	OO	327	345	M	F	P	P	OT3	OT3	3.2	4.2
9180	0.02	456-546	5	2011	-0.1283	0.016	MF	PP	YO	456	546	F	M	P	P	3OY	OT3	2.6	4.6
6097	0	375-465	2	2011	-0.1951	0.016	FF	PN	YO	375	465	F	F	P	N	OT3	3OY	5	2
4053	0	104-400	4	2010	0.0765	0.016	MF	NN	OO	104	400	M	F	N	N	OT3	OT3	5.5	5.5
6739	0	136-352	3	2011	0.0046	0.016	FF	NN	OO	136	352	F	F	N	N	OT3	OT3	5.2	7.2
7908	0	330-539	4	2011	-0.2842	0.016	MF	PP	OO	330	539	F	M	P	P	OT3	OT3	4.5	4.5
1797	0	137-334	3	2009	-0.0301	0.016	FF	NN	OO	137	334	F	F	N	N	OT3	OT3	4.2	3.2
5859	0	289-557	2	2011	0.0812	0.016	MF	PP	OO	289	557	F	M	P	P	OT3	OT3	6	4
8227	0	456-558	4	2011	-0.3704	0.016	MF	PN	YO	456	558	F	M	P	N	3OY	OT3	2.5	4.5
6034	0	351-534	2	2011	-0.0467	0.016	MF	PN	YY	351	534	F	M	N	P	3OY	3OY	3	2
89	0	106-314	1	2009	-0.0657	0.016	MF	NN	YO	106	314	F	M	N	N	OT3	3OY	3.9	2.9
1445	0	334-362	2	2009	-0.03	0.016	MF	NN	YY	334	362	F	M	N	N	3OY	3OY	3	2
9026	0	351-540	5	2011	0.0256	0.016	MF	SP	OO	351	540	F	M	S	P	OT3	OT3	3.6	5.6
6005	0	343-542	2	2011	-0.0305	0.016	MF	NN	YO	343	542	F	M	N	N	OT3	3OY	4	3
2154	0	330-400	3	2009	-0.1076	0.016	FF	NN	YO	330	400	F	F	N	N	3OY	OT3	2.2	4.2
7448	0	537-542	3	2011	0.0179	0.016	MM	NN	OO	537	542	M	M	N	N	OT3	OT3	3.2	3.2
1796	0	137-330	3	2009	-0.2946	0.017	FF	NN	YO	137	330	F	F	N	N	OT3	3OY	4.2	2.2
6818	0	141-336	3	2011	-0.0462	0.017	FF	PN	OO	141	336	F	F	N	P	OT3	OT3	5.2	5.2
1960	0.09	296-359	3	2009	-0.1175	0.017	MF	NN	OO	296	359	M	F	N	N	OT3	OT3	3.2	5.2
1189	0	296-339	2	2009	0.055	0.017	MF	PN	YY	296	339	M	F	N	P	3OY	3OY	3	3
78	0	105-367	1	2009	0.0121	0.017	MF	NN	OO	105	367	M	F	N	N	OT3	OT3	3.9	4.9
3479	0	106-136	1	2010	0.0285	0.017	FF	NN	OO	106	136	F	F	N	N	OT3	OT3	4.9	3.9
6602	0	548-558	2	2011	0.3448	0.017	MM	NN	YO	548	558	M	M	N	N	3OY	OT3	2	4
7913	0	330-546	4	2011	0.03	0.017	MF	PN	OO	330	546	F	M	P	N	OT3	OT3	4.5	4.5
6013	0	343-557	2	2011	-0.1862	0.017	MF	PN	OO	343	557	F	M	N	P	OT3	OT3	4	4
6714	0	104-540	3	2011	-0.075	0.017	MM	SN	OO	104	540	M	M	S	N	OT3	OT3	6.2	5.2
8157	0	400-545	4	2011		0.017	MF	NN	OO	400	545	F	M	N	N	OT3	OT3	6.5	5.5
8536	0	542-551	4	2011	0.1481	0.017	MM	NN	YO	542	551	M	M	N	N	OT3	3OY	3.5	2.5
68	0	105-343	1	2009	0.1605	0.017	MF	NN	YO	105	343	M	F	N	N	OT3	3OY	3.9	1.9
1966	0	296-400	3	2009	0.1461	0.017	MF	NN	OO	296	400	M	F	N	N	OT3	OT3	3.2	4.2
1278	0	325-344	2	2009		0.017	MF	PP	YO	325	344	M	F	P	P	OT3	3OY	5	2
794	0	344-375	1	2009		0.017	FF	PN	YY	344	375	F	F	P	N	3OY	3OY	1.9	2.9
3898	0	370-400	2	2010	-0.1718	0.017	FF	PN	YO	370	400	F	F	P	N	3OY	OT3	3	5
8857	0	289-551	5	2011	-0.2458	0.017	MF	PP	YO	289	551	F	M	P	P	OT3	3OY	6.6	2.6
2596	0	323-400	4	2009	-0.0982	0.017	MF	PN	OO	323	400	M	F	P	N	OT3	OT3	3.5	4.5
3147	0	296-343	5	2009	0.0589	0.017	MF	PN	YO	296	343	M	F	P	N	OT3	3OY	3.6	2.6
2071	0	327-330	3	2009	-0.2815	0.017	MF	PN	YO	327	330	M	F	P	N	OT3	3OY	3.2	2.2
6516	0	539-698	2	2011		0.017	MM	PN	OO	539	698	M	M	P	N	OT3	OT3	4	5
7342	0	504-541	3	2011	0.3045	0.017	MM	PN	OO	504	541	M	M	P	N	OT3	OT3	5.2	3.2
81	0	105-400	1	2009	0.1237	0.017	MF	NN	OO	105	400	M	F	N	N	OT3	OT3	3.9	3.9
2902	0	104-367	5	2009	0.1388	0.017	MF	NN	OO	104	367	M	F	N	N	OT3	OT3	4.6	5.6
6096	0	375-462	2	2011	-0.0017	0.017	FF	PN	YO	375	462	F	F	P	N	OT3	3OY	5	2
9162	0	450-642	5	2011	-0.1227	0.017	FF	PN	OO	450	642	F	F	N	P	OT3	OT3	4.6	6.6
9365	0	537-541	5	2011	0.0793	0.017	MM	PP	OO	537	541	M	M	P	P	OT3	OT3	3.6	3.6
2208	0	336-400	3	2009	0.0205	0.017	FF	NN	OO	336	400	F	F	N	N	OT3	OT3	3.2	4.2
1455	0	335-341	2	2009	-0.0423	0.017	FF	NN	YY	335	341	F	F	N	N	3OY	3OY	3	2
1589	0.14	350-359	2	2009	0.0519	0.017	MF	NN	YO	350	359	M	F	N	N	3OY	OT3	2	5
144	0	136-342	1	2009	-0.0283	0.017	FF	NN	YO	136	342	F	F	N	N	3OY	OT3	2.9	3.9
2083	0	327-352	3	2009	0.153	0.017	MF	PN	OO	327	352	M	F	P	N	OT3	OT3	3.2	5.2
3260	0	328-370	5	2009	0.3328	0.017	MF	PP	YO	328	370	M	F	P	P	OT3	3OY	3.6	2.6
8576	0	546-673	4	2011	0.0281	0.017	MM	SN	OO	546	673	M	M	N	S	OT3	OT3	4.5	4.5
8653	0	558-698	4	2011		0.017	MM	NN	OO	558	698	M	M	N	N	OT3	OT3	4.5	5.5
1155	0	289-332	2	2009	-0.1254	0.017	MF	NN	OO	289	332	F	M	N	N	OT3	OT3	4	5
8730	0	136-534	5	2011	-0.0005	0.017	MF	PN	YO	136	534	F	M	N	P	OT3	3OY	5.6	2.6
3273	0	329-352	5	2009	0.0251	0.017	FF	PN	OO	329	352	F	F	P	N	OT3	OT3	3.6	5.6
1739	0	106-345	3	2009		0.017	FF	PN	OO	106	345	F	F	N	P	OT3	OT3	4.2	4.2
1732	0	106-336	3	2009	-0.0766	0.017	FF	NN	OO	106	336	F	F	N	N	OT3	OT3	4.2	3.2
1468	0	335-370	2	2009	0.1242	0.017	FF	NN	YY	335	370	F	F	N	N	3OY	3OY	3	2
1326	0.14	327-341	2	2009	0.1477	0.017	MF	PN	YY	327	341	M	F	P	N	3OY	3OY	3	2
149	0	136-352	1	2009	0.0046	0.018	FF	NN	YO	136	352	F	F	N	N	3OY	OT3	2.9	4.9
1984	0	314-350	3	2009	0.2991	0.018	MM	NN	YO	314	350	M	M	N	N	OT3	3OY	3.2	2.2
3732	0	105-141	2	2010	0.1425	0.018	MF	NN	OO	105	141	M	F	N	N	OT3	OT3	5	4
3256	0	328-359	5	2009	-0.0803	0.018	MF	PN	OO	328	359	M	F	P	N	OT3	OT3	3.6	5.6
8413	0	533-649	4	2011		0.018	MF	SP	OO	533	649	M	F	S	P	OT3	OT3	4.5	6.5
8294	0	472-533	4	2011	0.1227	0.018	MF	SP	YO	472	533	F	M	P	S	3OY	OT3	2.5	4.5
8132	0	375-556	4	2011	-0.247	0.018	MF	PN	OO	375	556	F	M	P	N	OT3	OT3	5.5	3.5
1088	0	221-327	2	2009	0.2845	0.018	MM	PP	YO	221	327	M	M	P	P	OT3	3OY	5	3
8855	0	289-546	5	2011	-0.0815	0.018	MF	PP	OO	289	546	F	M	P	P	OT3	OT3	6.6	4.6
1721	0.09	106-296	3	2009	-0.0653	0.018	MF	NN	OO	106	296	F	M	N	N	OT3	OT3	4.2	3.2
2963	0	106-362	5	2009	-0.0826	0.018	MF	NN	YO	106	362	F	M	N	N	OT3	3OY	4.6	2.6
3669	0	336-363	1	2010	0.4254	0.018	MF	PN	YO	336	363	F	M	N	P	OT3	3OY	3.9	2.9
5732	0	136-556	2	2011	0.0841	0.018	MF	NN	YO	136	556	F	M	N	N	OT3	3OY	5	3
6560	0	542-558	2	2011	-0.1361	0.018	MM	NN	YO	542	558	M	M	N	N	3OY	OT3	3	4
5983	0	335-673	2	2011	-0.1535	0.018	MF	SN	OO	335	673	F	M	N	S	OT3	OT3	5	4
2332	0	362-370	3	2009	0.0602	0.018	MF	NN	YY	362	370	M	F	N	N	3OY	3OY	2.2	2.2
7217	0	456-550	3	2011	-0.1249	0.018	MF	SP	YY	456	550	F	M	P	S	3OY	3OY	2.2	2.2
1062	0	141-336	2	2009	-0.0462	0.018	FF	NN	YY	141	336	F	F	N	N	3OY	3OY	3	3
8395	0	533-538	4	2011	-0.1049	0.018	MM	SN	OO	533	538	M	M	S	N	OT3	OT3	4.5	3.5
6424	0	534-555	2	2011	0.0775	0.018	MM	PN	YO	534	555	M	M	P	N	3OY	OT3	2	4
1729	0	106-330	3	2009	0.0696	0.018	FF	NN	YO	106	330	F	F	N	N	OT3	3OY	4.2	2.2
2979	0	136-328	5	2009	-0.1928	0.018	MF	PN	OO	136	328	F	M	N	P	OT3	OT3	3.6	3.6
3193	0	323-344	5	2009		0.018	MF	PP	YO	323	344	M	F	P	P	OT3	3OY	3.6	2.6
6162	0	450-465	2	2011	-0.0984	0.018	FF	NN	YO	450	465	F	F	N	N	OT3	3OY	4	2
3249	0	328-339	5	2009	0.0557	0.018	MF	PP	OO	328	339	M	F	P	P	OT3	OT3	3.6	3.6
1976	0	314-336	3	2009	-0.2508	0.018	MF	NN	OO	314	336	M	F	N	N	OT3	OT3	3.2	3.2
6481	0	538-542	2	2011	-0.3264	0.018	MM	NN	YY	538	542	M	M	N	N	3OY	3OY	3	3
7842	0	289-558	4	2011	-0.0123	0.018	MF	PN	OO	289	558	F	M	P	N	OT3	OT3	6.5	4.5
9154	0	450-551	5	2011	-0.0174	0.018	MF	PN	YO	450	551	F	M	N	P	OT3	3OY	4.6	2.6
6809	0	137-598	3	2011	-0.1557	0.018	MF	SS	OO	137	598	F	M	S	S	OT3	OT3	6.2	3.2
861	0	375-400	1	2009	0.1187	0.018	FF	NN	YO	375	400	F	F	N	N	3OY	OT3	2.9	3.9
3501	0	136-141	1	2010	-0.0263	0.018	FF	NN	OO	136	141	F	F	N	N	OT3	OT3	3.9	3.9
396	0	314-400	1	2009	0.0736	0.018	MF	NN	YO	314	400	M	F	N	N	3OY	OT3	2.9	3.9
1831	0	141-336	3	2009	-0.0462	0.018	FF	NN	OO	141	336	F	F	N	N	OT3	OT3	3.2	3.2
1451	0	334-400	2	2009	-0.1669	0.018	FF	NN	YO	334	400	F	F	N	N	3OY	OT3	3	4
2389	0	106-334	4	2009	0.0803	0.018	FF	NN	OO	106	334	F	F	N	N	OT3	OT3	4.5	3.5
4069	0	106-375	4	2010	-0.1033	0.018	FF	NN	OO	106	375	F	F	N	N	OT3	OT3	5.5	4.5
493	0	326-339	1	2009	-0.0114	0.018	FF	PN	YO	326	339	F	F	N	P	OT3	3OY	6.9	2.9
7792	0	141-545	4	2011		0.018	MF	NN	OO	141	545	F	M	N	N	OT3	OT3	5.5	5.5
1793	0	137-327	3	2009	0.1058	0.018	MF	PN	OO	137	327	F	M	N	P	OT3	OT3	4.2	3.2
3233	0	326-343	5	2009	0.0832	0.018	FF	NN	YO	326	343	F	F	N	N	OT3	3OY	7.6	2.6
8465	0	538-548	4	2011	0.3461	0.018	MM	NN	YO	538	548	M	M	N	N	OT3	3OY	3.5	2.5
8449	0	537-555	4	2011	0.163	0.018	MM	NN	OO	537	555	M	M	N	N	OT3	OT3	3.5	4.5
8214	0	456-539	4	2011	-0.1165	0.018	MF	PP	YO	456	539	F	M	P	P	3OY	OT3	2.5	4.5
2008	0	323-344	3	2009		0.018	MF	PP	YO	323	344	M	F	P	P	OT3	3OY	3.2	2.2
5680	0	104-541	2	2011	0.036	0.018	MM	SN	YO	104	541	M	M	S	N	OT3	3OY	6	3
7976	0	336-474	4	2011	0.051	0.019	FF	SP	YO	336	474	F	F	P	S	OT3	3OY	5.5	2.5
6434	0	534-698	2	2011		0.019	MM	PN	YO	534	698	M	M	P	N	3OY	OT3	2	5
2073	0	327-335	3	2009	0.3076	0.019	MF	PN	OO	327	335	M	F	P	N	OT3	OT3	3.2	3.2
3828	0	289-343	2	2010	0.211	0.019	FF	NN	YO	289	343	F	F	N	N	OT3	3OY	5	3
6486	0	538-552	2	2011	0.031	0.019	MM	SN	YY	538	552	M	M	N	S	3OY	3OY	3	2
8478	0	538-698	4	2011		0.019	MM	NN	OO	538	698	M	M	N	N	OT3	OT3	3.5	5.5
719	0	339-362	1	2009	0.1513	0.019	MF	PN	YY	339	362	F	M	P	N	3OY	3OY	2.9	1.9
200	0	141-314	1	2009	0.2836	0.019	MF	NN	YY	141	314	F	M	N	N	3OY	3OY	2.9	2.9
8721	0	136-400	5	2011	0.0545	0.019	FF	NN	OO	136	400	F	F	N	N	OT3	OT3	5.6	6.6
9466	0	542-698	5	2011		0.019	MM	PN	OO	542	698	M	M	N	P	OT3	OT3	3.6	5.6
1206	0	296-400	2	2009	0.1461	0.019	MF	NN	YO	296	400	M	F	N	N	3OY	OT3	3	4
8349	0	504-539	4	2011	-0.0021	0.019	MM	PP	OO	504	539	M	M	P	P	OT3	OT3	5.5	4.5
7980	0	336-534	4	2011	-0.0695	0.019	MF	PP	YO	336	534	F	M	P	P	OT3	3OY	5.5	2.5
6266	0	465-545	2	2011		0.019	MF	NN	YO	465	545	F	M	N	N	3OY	OT3	2	5
7747	0	137-540	4	2011	0.0368	0.019	MF	SN	OO	137	540	F	M	S	N	OT3	OT3	6.5	5.5
1838	0.03	141-345	3	2009		0.019	FF	PN	OO	141	345	F	F	N	P	OT3	OT3	3.2	4.2
4373	0	104-642	1	2011	-0.1179	0.019	MF	PN	OO	104	642	M	F	P	N	OT3	OT3	5.9	5.9
9089	0	375-540	5	2011	-0.2	0.019	MF	PP	OO	375	540	F	M	P	P	OT3	OT3	5.6	5.6
7513	0	540-698	3	2011		0.019	MM	NN	OO	540	698	M	M	N	N	OT3	OT3	5.2	5.2
2789	0	342-362	4	2009	0.1023	0.019	MF	NN	YO	342	362	F	M	N	N	OT3	3OY	4.5	2.5
2512	0	248-350	4	2009	0.0688	0.019	MM	NN	YO	248	350	M	M	N	N	OT3	3OY	5.5	2.5
1250	0	323-343	2	2009	-0.0466	0.019	MF	PN	YY	323	343	M	F	P	N	3OY	3OY	3	2
7226	0	456-673	3	2011	0.0945	0.019	MF	SP	YO	456	673	F	M	P	S	3OY	OT3	2.2	4.2
2082	0	327-350	3	2009	-0.2187	0.019	MM	PN	YO	327	350	M	M	P	N	OT3	3OY	3.2	2.2
9217	0	462-642	5	2011	0.0275	0.019	FF	PN	YO	462	642	F	F	N	P	3OY	OT3	2.6	6.6
5177	0	504-556	1	2011	0.2374	0.019	MM	PN	YO	504	556	M	M	P	N	OT3	3OY	4.9	2.9
4938	0	450-555	1	2011	-0.0719	0.019	MF	NN	OO	450	555	F	M	N	N	OT3	OT3	3.9	3.9
955	0	106-334	2	2009	0.0803	0.019	FF	NN	YO	106	334	F	F	N	N	OT3	3OY	4	3
4107	0	141-334	4	2010	-0.1689	0.019	FF	SN	OO	141	334	F	F	N	S	OT3	OT3	4.5	4.5
3595	0	326-336	1	2010	0.1574	0.019	FF	NN	OO	326	336	F	F	N	N	OT3	OT3	7.9	3.9
5410	0	541-555	1	2011	-0.0426	0.019	MM	NN	YO	541	555	M	M	N	N	3OY	OT3	2.9	3.9
8410	0	533-573	4	2011	-0.0435	0.019	MM	SP	OO	533	573	M	M	S	P	OT3	OT3	4.5	3.5
1820	0	141-296	3	2009	0.0456	0.019	MF	NN	OO	141	296	F	M	N	N	OT3	OT3	3.2	3.2
1998	0	323-329	3	2009	-0.0231	0.019	MF	PN	OO	323	329	M	F	P	N	OT3	OT3	3.2	3.2
5022	0	461-698	1	2011		0.019	MF	PN	YO	461	698	F	M	P	N	3OY	OT3	1.9	4.9
1500	0	339-363	2	2009	0.2567	0.019	MF	PN	YY	339	363	F	M	P	N	3OY	3OY	3	2
3332	0	336-343	5	2009	0.1642	0.019	FF	NN	YO	336	343	F	F	N	N	OT3	3OY	3.6	2.6
2336	0	363-370	3	2009	0.0461	0.02	MF	NN	YY	363	370	M	F	N	N	3OY	3OY	2.2	2.2
6671	0.02	573-673	2	2011	-0.1551	0.02	MM	SP	YO	573	673	M	M	P	S	3OY	OT3	3	4
4895	0	400-548	1	2011	0.3395	0.02	MF	NN	YO	400	548	F	M	N	N	OT3	3OY	5.9	1.9
2908	0	105-137	5	2009	-0.0438	0.02	MF	NN	OO	105	137	M	F	N	N	OT3	OT3	4.6	4.6
6884	0	289-555	3	2011	-0.0073	0.02	MF	PN	OO	289	555	F	M	P	N	OT3	OT3	6.2	4.2
1590	0	350-362	2	2009	0.0428	0.02	MM	NN	YY	350	362	M	M	N	N	3OY	3OY	2	2
6191	0	450-698	2	2011		0.02	MF	NN	OO	450	698	F	M	N	N	OT3	OT3	4	5
368	0	314-325	1	2009	0.0167	0.02	MM	PN	YO	314	325	M	M	N	P	3OY	OT3	2.9	4.9
4681	0	335-538	1	2011	0.0803	0.02	MF	NN	YO	335	538	F	M	N	N	OT3	3OY	4.9	2.9
5848	0	289-539	2	2011	-0.0766	0.02	MF	PP	OO	289	539	F	M	P	P	OT3	OT3	6	4
6024	0.2	351-400	2	2011	0.0429	0.02	FF	NN	YO	351	400	F	F	N	N	3OY	OT3	3	6
2136	0	330-335	3	2009	-0.3314	0.02	FF	NN	YO	330	335	F	F	N	N	3OY	OT3	2.2	3.2
2306	0	350-370	3	2009	0.0623	0.02	MF	NN	YY	350	370	M	F	N	N	3OY	3OY	2.2	2.2
2922	0	105-335	5	2009	0.0704	0.02	MF	NN	OO	105	335	M	F	N	N	OT3	OT3	4.6	3.6
1026	0	137-334	2	2009	-0.0301	0.02	FF	NN	YO	137	334	F	F	N	N	OT3	3OY	4	3
4302	0	334-352	5	2010	0.3617	0.02	FF	SN	OO	334	352	F	F	S	N	OT3	OT3	4.6	6.6
8062	0.06	351-552	4	2011	-0.1702	0.02	MF	SN	YO	351	552	F	M	N	S	OT3	3OY	3.5	2.5
1322	0	327-335	2	2009	0.3076	0.02	MF	PN	YY	327	335	M	F	P	N	3OY	3OY	3	3
9435	0	540-698	5	2011		0.02	MM	PP	OO	540	698	M	M	P	P	OT3	OT3	5.6	5.6
148	0	136-350	1	2009	0.2207	0.02	MF	NN	YY	136	350	F	M	N	N	3OY	3OY	2.9	1.9
371	0	314-328	1	2009	0.0296	0.02	MM	NN	YY	314	328	M	M	N	N	3OY	3OY	2.9	2.9
9209	0	462-551	5	2011	0.202	0.02	MF	PN	YY	462	551	F	M	N	P	3OY	3OY	2.6	2.6
2397	0	106-345	4	2009		0.02	FF	PN	OO	106	345	F	F	N	P	OT3	OT3	4.5	4.5
7660	0	104-540	4	2011	-0.075	0.02	MM	SN	OO	104	540	M	M	S	N	OT3	OT3	6.5	5.5
2946	0	106-323	5	2009	-0.2173	0.02	MF	PN	OO	106	323	F	M	N	P	OT3	OT3	4.6	3.6
8957	0	336-538	5	2011	0.2182	0.02	MF	PP	OO	336	538	F	M	P	P	OT3	OT3	5.6	3.6
6770	0	136-649	3	2011		0.02	FF	PN	OO	136	649	F	F	N	P	OT3	OT3	5.2	6.2
2761	0	339-359	4	2009	0.1964	0.02	FF	PN	OO	339	359	F	F	P	N	OT3	OT3	3.5	5.5
3016	0	137-342	5	2009	-0.0638	0.02	FF	NN	OO	137	342	F	F	N	N	OT3	OT3	4.6	4.6
366	0	314-323	1	2009	-0.1572	0.02	MM	PN	YY	314	323	M	M	N	P	3OY	3OY	2.9	2.9
8538	0	542-553	4	2011		0.02	MM	NN	OO	542	553	M	M	N	N	OT3	OT3	3.5	5.5
9426	0	540-553	5	2011		0.02	MM	PN	OO	540	553	M	M	P	N	OT3	OT3	5.6	5.6
3945	0	136-137	3	2010	-0.175	0.02	FF	NN	OO	136	137	F	F	N	N	OT3	OT3	4.2	5.2
321	0	289-344	1	2009		0.02	FF	PN	YO	289	344	F	F	N	P	OT3	3OY	3.9	1.9
2152	0	330-370	3	2009	0.0101	0.02	FF	NN	YY	330	370	F	F	N	N	3OY	3OY	2.2	2.2
3317	0	335-342	5	2009	-0.066	0.02	FF	NN	OO	335	342	F	F	N	N	OT3	OT3	3.6	4.6
3644	0	334-335	1	2010	0.0407	0.02	FF	PN	OO	334	335	F	F	P	N	OT3	OT3	3.9	3.9
3555	0	141-375	1	2010	0.1762	0.02	FF	NN	OO	141	375	F	F	N	N	OT3	OT3	3.9	3.9
7168	0	400-698	3	2011		0.02	MF	NN	OO	400	698	F	M	N	N	OT3	OT3	6.2	5.2
3303	0	334-343	5	2009	-0.1196	0.02	FF	PN	YO	334	343	F	F	P	N	OT3	3OY	3.6	2.6
6496	0	538-673	2	2011	-0.0348	0.02	MM	SN	YO	538	673	M	M	N	S	3OY	OT3	3	4
9103	0	375-642	5	2011	-0.1823	0.02	FF	PP	OO	375	642	F	F	P	P	OT3	OT3	5.6	6.6
3216	0	325-352	5	2009	0.0248	0.02	MF	PN	OO	325	352	M	F	P	N	OT3	OT3	5.6	5.6
4018	1	334-370	3	2010	0.2226	0.02	FF	SP	OO	334	370	F	F	S	P	OT3	OT3	4.2	3.2
4622	0	330-375	1	2011	-0.3391	0.021	FF	PP	OO	330	375	F	F	P	P	OT3	OT3	3.9	4.9
6746	0	136-472	3	2011	0.053	0.021	FF	PN	YO	136	472	F	F	N	P	OT3	3OY	5.2	2.2
6846	0	141-556	3	2011	0.1655	0.021	MF	NN	OO	141	556	F	M	N	N	OT3	OT3	5.2	3.2
3540	0	141-289	1	2010	0.0948	0.021	FF	NN	OO	141	289	F	F	N	N	OT3	OT3	3.9	4.9
5991	0	343-462	2	2011	0.1285	0.021	FF	NN	YO	343	462	F	F	N	N	OT3	3OY	4	2
857	0	367-375	1	2009	-0.2378	0.021	FF	NN	YO	367	375	F	F	N	N	OT3	3OY	4.9	2.9
9483	0	546-552	5	2011	0.2277	0.021	MM	SP	YO	546	552	M	M	P	S	OT3	3OY	4.6	2.6
4880	0	400-504	1	2011	-0.1831	0.021	MF	PN	OO	400	504	F	M	N	P	OT3	OT3	5.9	4.9
2533	0	289-340	4	2009	-0.2392	0.021	FF	NN	OO	289	340	F	F	N	N	OT3	OT3	4.5	3.5
8501	0	540-546	4	2011	-0.0307	0.021	MM	NN	OO	540	546	M	M	N	N	OT3	OT3	5.5	4.5
5075	0	465-548	1	2011	-0.0588	0.021	MF	NN	YY	465	548	F	M	N	N	3OY	3OY	1.9	1.9
55	0	105-327	1	2009	-0.1513	0.021	MM	PN	YO	105	327	M	M	N	P	OT3	3OY	3.9	2.9
3122	0	289-342	5	2009	-0.104	0.021	FF	NN	OO	289	342	F	F	N	N	OT3	OT3	4.6	4.6
6110	0	375-542	2	2011	-0.2561	0.021	MF	PN	YO	375	542	F	M	P	N	OT3	3OY	5	3
8499	0	540-542	4	2011	0.0302	0.021	MM	NN	OO	540	542	M	M	N	N	OT3	OT3	5.5	3.5
9182	0	456-551	5	2011	-0.2723	0.021	MF	PP	YY	456	551	F	M	P	P	3OY	3OY	2.6	2.6
8112	0	375-465	4	2011	-0.1951	0.021	FF	PN	YO	375	465	F	F	P	N	OT3	3OY	5.5	2.5
6431	0	534-644	2	2011	0.0178	0.021	MF	SP	YO	534	644	M	F	P	S	3OY	OT3	2	4
2651	0	328-344	4	2009		0.021	MF	PN	YO	328	344	M	F	N	P	OT3	3OY	3.5	2.5
2220	0	339-363	3	2009	0.2567	0.021	MF	PN	YO	339	363	F	M	P	N	OT3	3OY	3.2	2.2
363	0	296-370	1	2009	0.14	0.021	MF	NN	YY	296	370	M	F	N	N	3OY	3OY	2.9	1.9
1828	0	141-330	3	2009	0.0189	0.021	FF	NN	YO	141	330	F	F	N	N	OT3	3OY	3.2	2.2
1274	0	325-340	2	2009	0.1837	0.021	MF	PN	YO	325	340	M	F	P	N	OT3	3OY	5	3
7171	0	450-465	3	2011	-0.0984	0.021	FF	NN	YO	450	465	F	F	N	N	OT3	3OY	4.2	2.2
2012	0	323-357	3	2009	0.1755	0.021	MM	PN	OO	323	357	M	M	P	N	OT3	OT3	3.2	4.2
4968	0	456-546	1	2011	-0.1283	0.021	MF	PN	YO	456	546	F	M	P	N	3OY	OT3	1.9	3.9
9510	0	551-557	5	2011	0.0276	0.021	MM	PP	YO	551	557	M	M	P	P	3OY	OT3	2.6	4.6
4079	0	136-335	4	2010	-0.1175	0.021	FF	NN	OO	136	335	F	F	N	N	OT3	OT3	4.5	4.5
7911	0.08	330-542	4	2011	0.0798	0.021	MF	PN	OO	330	542	F	M	P	N	OT3	OT3	4.5	3.5
6118	0	375-557	2	2011	0.1675	0.021	MF	PP	OO	375	557	F	M	P	P	OT3	OT3	5	4
6550	0	541-673	2	2011	0.0468	0.021	MM	SN	YO	541	673	M	M	N	S	3OY	OT3	3	4
6264	0	465-541	2	2011	0.0573	0.021	MF	NN	YY	465	541	F	M	N	N	3OY	3OY	2	3
2752	0	336-400	4	2009	0.0205	0.021	FF	NN	OO	336	400	F	F	N	N	OT3	OT3	3.5	4.5
6683	0	644-673	2	2011	0.0758	0.021	MF	SS	OO	644	673	F	M	S	S	OT3	OT3	4	4
6412	0	534-536	2	2011		0.021	MM	PN	YY	534	536	M	M	P	N	3OY	3OY	2	2
1269	0.5	325-332	2	2009	-0.3005	0.021	MM	PN	OO	325	332	M	M	P	N	OT3	OT3	5	5
3377	0	342-375	5	2009	-0.036	0.021	FF	NN	OO	342	375	F	F	N	N	OT3	OT3	4.6	3.6
8816	0.01	141-545	5	2011		0.021	MF	PN	OO	141	545	F	M	P	N	OT3	OT3	5.6	5.6
4646	0	330-548	1	2011	-0.0212	0.021	MF	PN	YO	330	548	F	M	P	N	OT3	3OY	3.9	1.9
7688	0	136-352	4	2011	0.0046	0.021	FF	NN	OO	136	352	F	F	N	N	OT3	OT3	5.5	7.5
1036	0	137-350	2	2009	0.04	0.022	MF	NN	YO	137	350	F	M	N	N	OT3	3OY	4	2
925	0	105-343	2	2009	0.1605	0.022	MF	NN	YO	105	343	M	F	N	N	OT3	3OY	4	2
6031	0	351-504	2	2011	-0.2392	0.022	MF	PN	YO	351	504	F	M	N	P	3OY	OT3	3	5
7184	0	450-542	3	2011	-0.1576	0.022	MF	NN	OO	450	542	F	M	N	N	OT3	OT3	4.2	3.2
6094	0	375-450	2	2011	0.0821	0.022	FF	PN	OO	375	450	F	F	P	N	OT3	OT3	5	4
4334	0	104-343	1	2011	-0.075	0.022	MF	PN	OO	104	343	M	F	P	N	OT3	OT3	5.9	3.9
1963	0	296-367	3	2009	-0.0449	0.022	MF	NN	OO	296	367	M	F	N	N	OT3	OT3	3.2	5.2
4312	0	336-343	5	2010	0.1642	0.022	FF	PN	OO	336	343	F	F	P	N	OT3	OT3	4.6	3.6
2478	0	141-336	4	2009	-0.0462	0.022	FF	NN	OO	141	336	F	F	N	N	OT3	OT3	3.5	3.5
6433	0	534-673	2	2011	-0.0112	0.022	MM	SP	YO	534	673	M	M	P	S	3OY	OT3	2	4
9500	0	548-558	5	2011	0.3448	0.022	MM	PN	YO	548	558	M	M	P	N	3OY	OT3	2.6	4.6
5863	0	289-642	2	2011	-0.1209	0.022	FF	PN	OO	289	642	F	F	P	N	OT3	OT3	6	6
8044	0	351-462	4	2011	0.0966	0.022	FF	NN	YO	351	462	F	F	N	N	OT3	3OY	3.5	2.5
2087	0.03	327-363	3	2009	0.0235	0.022	MM	PN	YO	327	363	M	M	P	N	OT3	3OY	3.2	2.2
876	0	104-328	2	2009	-0.1087	0.022	MM	NN	YO	104	328	M	M	N	N	OT3	3OY	4	3
5072	0	465-545	1	2011		0.022	MF	NN	YO	465	545	F	M	N	N	3OY	OT3	1.9	4.9
3547	0	141-336	1	2010	-0.0462	0.022	FF	NN	OO	141	336	F	F	N	N	OT3	OT3	3.9	3.9
333	0	289-400	1	2009	-0.1334	0.022	FF	NN	OO	289	400	F	F	N	N	OT3	OT3	3.9	3.9
4782	0	351-557	1	2011	0.0763	0.022	MF	PN	YO	351	557	F	M	N	P	3OY	OT3	2.9	3.9
5675	0	104-536	2	2011		0.022	MM	SN	YO	104	536	M	M	S	N	OT3	3OY	6	2
3382	0	343-359	5	2009	-0.0939	0.022	FF	NN	YO	343	359	F	F	N	N	3OY	OT3	2.6	5.6
4110	0	141-343	4	2010	-0.0902	0.022	FF	NN	OO	141	343	F	F	N	N	OT3	OT3	4.5	3.5
6196	0	456-504	2	2011	-0.1739	0.022	MF	PP	YO	456	504	F	M	P	P	3OY	OT3	2	5
2224	0.04	339-400	3	2009	0.022	0.022	FF	PN	OO	339	400	F	F	P	N	OT3	OT3	3.2	4.2
5311	0	537-548	1	2011	0.1537	0.022	MM	NN	YY	537	548	M	M	N	N	3OY	3OY	2.9	1.9
8167	0.05	400-573	4	2011	0.0269	0.022	MF	PN	OO	400	573	F	M	N	P	OT3	OT3	6.5	3.5
5835	0	289-450	2	2011	-0.0401	0.022	FF	PN	OO	289	450	F	F	P	N	OT3	OT3	6	4
5522	0	548-556	1	2011	-0.1373	0.022	MM	NN	YY	548	556	M	M	N	N	3OY	3OY	1.9	2.9
3224	0	326-328	5	2009	-0.0796	0.022	MF	PN	OO	326	328	F	M	N	P	OT3	OT3	7.6	3.6
3654	0	334-400	1	2010	-0.1669	0.022	FF	PN	OO	334	400	F	F	P	N	OT3	OT3	3.9	4.9
4037	0	104-136	4	2010	-0.0554	0.022	MF	NN	OO	104	136	M	F	N	N	OT3	OT3	5.5	4.5
6566	0	542-673	2	2011	0.1087	0.022	MM	SN	YO	542	673	M	M	N	S	3OY	OT3	3	4
4264	0	248-334	5	2010	-0.0028	0.022	MF	SN	OO	248	334	M	F	N	S	OT3	OT3	6.6	4.6
4470	0	137-573	1	2011	-0.1069	0.022	MF	PP	YO	137	573	F	M	P	P	OT3	3OY	5.9	2.9
6230	0.06	462-536	2	2011		0.022	MF	NN	YY	462	536	F	M	N	N	3OY	3OY	2	2
4843	0	375-533	1	2011	0.1337	0.022	MF	SP	OO	375	533	F	M	P	S	OT3	OT3	4.9	3.9
5231	0	533-550	1	2011	0.0963	0.022	MM	SS	YO	533	550	M	M	S	S	OT3	3OY	3.9	1.9
1163	0	289-343	2	2009	0.211	0.022	FF	NN	YO	289	343	F	F	N	N	OT3	3OY	4	2
1955	0	296-344	3	2009		0.022	MF	PN	YO	296	344	M	F	N	P	OT3	3OY	3.2	2.2
7228	0	462-465	3	2011	-0.1351	0.022	FF	NN	YY	462	465	F	F	N	N	3OY	3OY	2.2	2.2
9451	0	541-698	5	2011		0.022	MM	PP	OO	541	698	M	M	P	P	OT3	OT3	3.6	5.6
9027	0	351-541	5	2011	-0.2749	0.022	MF	SP	OO	351	541	F	M	S	P	OT3	OT3	3.6	3.6
8613	0	552-698	4	2011		0.022	MM	SN	YO	552	698	M	M	S	N	3OY	OT3	2.5	5.5
6645	0	556-573	2	2011	-0.2799	0.022	MM	PN	YY	556	573	M	M	N	P	3OY	3OY	3	3
4962	0	456-539	1	2011	-0.1165	0.023	MF	PP	YO	456	539	F	M	P	P	3OY	OT3	1.9	3.9
5920	0	330-504	2	2011	0.0263	0.023	MF	PP	OO	330	504	F	M	P	P	OT3	OT3	4	5
7960	0	335-573	4	2011	0.0464	0.023	MF	PN	OO	335	573	F	M	N	P	OT3	OT3	5.5	3.5
7812	0	289-343	4	2011	0.211	0.023	FF	PN	OO	289	343	F	F	P	N	OT3	OT3	6.5	4.5
5585	0	553-673	1	2011		0.023	MM	PN	OO	553	673	M	M	N	P	OT3	OT3	4.9	3.9
1230	0	314-363	2	2009	-0.1773	0.023	MM	NN	YY	314	363	M	M	N	N	3OY	3OY	3	2
7072	0	351-698	3	2011		0.023	MF	NN	OO	351	698	F	M	N	N	OT3	OT3	3.2	5.2
7511	0	540-649	3	2011		0.023	MF	PN	OO	540	649	M	F	N	P	OT3	OT3	5.2	6.2
1973	0	314-330	3	2009	0.1678	0.023	MF	NN	YO	314	330	M	F	N	N	OT3	3OY	3.2	2.2
1941	0	296-325	3	2009	-0.0223	0.023	MM	PN	OO	296	325	M	M	N	P	OT3	OT3	3.2	5.2
6658	0	557-673	2	2011	-0.249	0.023	MM	SP	OO	557	673	M	M	P	S	OT3	OT3	4	4
5536	0	550-555	1	2011	-0.0353	0.023	MM	SN	YO	550	555	M	M	S	N	3OY	OT3	1.9	3.9
1410	0	330-400	2	2009	-0.1076	0.023	FF	NN	YO	330	400	F	F	N	N	3OY	OT3	2	4
5682	0	104-545	2	2011		0.023	MM	SN	OO	104	545	M	M	S	N	OT3	OT3	6	5
4769	0	351-541	1	2011	-0.2749	0.023	MF	NN	YY	351	541	F	M	N	N	3OY	3OY	2.9	2.9
2297	0	345-370	3	2009		0.023	FF	PN	YO	345	370	F	F	P	N	OT3	3OY	4.2	2.2
3277	0	329-367	5	2009	0.0144	0.023	FF	PN	OO	329	367	F	F	P	N	OT3	OT3	3.6	5.6
5671	0	104-504	2	2011	0.0075	0.023	MM	SP	OO	104	504	M	M	S	P	OT3	OT3	6	5
1120	0	248-327	2	2009	0.0189	0.023	MM	PN	YO	248	327	M	M	N	P	OT3	3OY	5	3
4710	0	343-400	1	2011	0.0639	0.023	FF	NN	OO	343	400	F	F	N	N	OT3	OT3	3.9	5.9
6713	0	104-539	3	2011	-0.1276	0.023	MM	SP	OO	104	539	M	M	S	P	OT3	OT3	6.2	4.2
3527	0	137-334	1	2010	-0.0301	0.023	FF	PN	OO	137	334	F	F	N	P	OT3	OT3	4.9	3.9
5046	0	462-555	1	2011	-0.1062	0.023	MF	NN	YO	462	555	F	M	N	N	3OY	OT3	1.9	3.9
2565	0	296-357	4	2009	-0.0232	0.023	MM	NN	OO	296	357	M	M	N	N	OT3	OT3	3.5	4.5
9467	0	545-546	5	2011		0.023	MM	PN	OO	545	546	M	M	N	P	OT3	OT3	5.6	4.6
8740	0	136-551	5	2011	0.3164	0.023	MF	PN	YO	136	551	F	M	N	P	OT3	3OY	5.6	2.6
2616	0	325-367	4	2009	0.1054	0.023	MF	PN	OO	325	367	M	F	P	N	OT3	OT3	5.5	5.5
8007	0	343-450	4	2011	0.0658	0.023	FF	NN	OO	343	450	F	F	N	N	OT3	OT3	4.5	4.5
1733	0	106-339	3	2009	-0.0036	0.023	FF	PN	OO	106	339	F	F	N	P	OT3	OT3	4.2	3.2
8042	0.06	351-450	4	2011	-0.2023	0.023	FF	NN	OO	351	450	F	F	N	N	OT3	OT3	3.5	4.5
6112	0	375-546	2	2011	-0.2539	0.023	MF	PN	OO	375	546	F	M	P	N	OT3	OT3	5	4
9553	0.02	557-642	5	2011	-0.097	0.023	MF	PP	OO	557	642	M	F	P	P	OT3	OT3	4.6	6.6
8084	0	352-533	4	2011	0.2376	0.023	MF	SN	OO	352	533	F	M	N	S	OT3	OT3	7.5	4.5
1341	0	327-400	2	2009	0.0001	0.023	MF	PN	YO	327	400	M	F	P	N	3OY	OT3	3	4
6386	0.02	531-673	2	2011	-0.0293	0.023	MM	SN	OO	531	673	M	M	N	S	OT3	OT3	4	4
6652	0	557-558	2	2011	0.0918	0.023	MM	PN	OO	557	558	M	M	P	N	OT3	OT3	4	4
5687	0	104-555	2	2011	0.1232	0.024	MM	SN	OO	104	555	M	M	S	N	OT3	OT3	6	4
6208	0	456-546	2	2011	-0.1283	0.024	MF	PN	YO	456	546	F	M	P	N	3OY	OT3	2	4
6767	0	136-573	3	2011	-0.0662	0.024	MF	PN	OO	136	573	F	M	N	P	OT3	OT3	5.2	3.2
8712	0	136-141	5	2011	-0.0263	0.024	FF	PN	OO	136	141	F	F	N	P	OT3	OT3	5.6	5.6
4456	0	137-543	1	2011	-0.1138	0.024	MF	SP	OO	137	543	F	M	P	S	OT3	OT3	5.9	3.9
2924	0	105-339	5	2009	-0.0552	0.024	MF	PN	OO	105	339	M	F	N	P	OT3	OT3	4.6	3.6
7267	0	465-541	3	2011	0.0573	0.024	MF	NN	YO	465	541	F	M	N	N	3OY	OT3	2.2	3.2
9135	0	400-673	5	2011	0.0027	0.024	MF	SN	OO	400	673	F	M	N	S	OT3	OT3	6.6	4.6
2702	0	334-335	4	2009	0.0407	0.024	FF	NN	OO	334	335	F	F	N	N	OT3	OT3	3.5	3.5
5308	0	537-545	1	2011		0.024	MM	NN	YO	537	545	M	M	N	N	3OY	OT3	2.9	4.9
7292	0	472-540	3	2011	0.0424	0.024	MF	PN	YO	472	540	F	M	P	N	3OY	OT3	2.2	5.2
2155	0	334-335	3	2009	0.0407	0.024	FF	NN	OO	334	335	F	F	N	N	OT3	OT3	3.2	3.2
8275	0	465-545	4	2011		0.024	MF	NN	YO	465	545	F	M	N	N	3OY	OT3	2.5	5.5
3156	0	296-375	5	2009	0.2363	0.024	MF	PN	OO	296	375	M	F	P	N	OT3	OT3	3.6	3.6
6259	0	465-536	2	2011		0.024	MF	NN	YY	465	536	F	M	N	N	3OY	3OY	2	2
3248	0	328-336	5	2009	0.0179	0.024	MF	PN	OO	328	336	M	F	P	N	OT3	OT3	3.6	3.6
8829	0.03	141-673	5	2011	0.0112	0.024	MF	SP	OO	141	673	F	M	P	S	OT3	OT3	5.6	4.6
1160	0	289-340	2	2009	-0.2392	0.024	FF	NN	YO	289	340	F	F	N	N	OT3	3OY	4	3
9095	0	375-551	5	2011	-0.1593	0.024	MF	PP	YO	375	551	F	M	P	P	OT3	3OY	5.6	2.6
6270	0	465-552	2	2011	0.2595	0.024	MF	SN	YY	465	552	F	M	N	S	3OY	3OY	2	2
6600	0	548-556	2	2011	-0.1373	0.024	MM	NN	YY	548	556	M	M	N	N	3OY	3OY	2	3
2513	0.04	248-352	4	2009	-0.0452	0.024	MF	NN	OO	248	352	M	F	N	N	OT3	OT3	5.5	5.5
2004	0	323-340	3	2009	-0.0068	0.024	MF	PN	OO	323	340	M	F	P	N	OT3	OT3	3.2	3.2
2874	0	104-106	5	2009	-0.0352	0.024	MF	NN	OO	104	106	M	F	N	N	OT3	OT3	4.6	4.6
8262	0	462-698	4	2011		0.024	MF	NN	YO	462	698	F	M	N	N	3OY	OT3	2.5	5.5
7639	0	104-330	4	2011	-0.0546	0.024	MF	SP	OO	104	330	M	F	S	P	OT3	OT3	6.5	4.5
8477	0	538-673	4	2011	-0.0348	0.024	MM	SN	OO	538	673	M	M	N	S	OT3	OT3	3.5	4.5
3788	0	137-336	2	2010	-0.1822	0.024	FF	NN	OO	137	336	F	F	N	N	OT3	OT3	5	4
1367	0	329-332	2	2009	-0.0508	0.024	MF	NN	YO	329	332	F	M	N	N	3OY	OT3	3	5
1983	0	314-345	3	2009		0.024	MF	PN	OO	314	345	M	F	N	P	OT3	OT3	3.2	4.2
2396	0	106-344	4	2009		0.024	FF	PN	YO	106	344	F	F	N	P	OT3	3OY	4.5	2.5
6309	0	472-698	2	2011		0.024	MF	PN	YO	472	698	F	M	P	N	3OY	OT3	2	5
992	0	136-335	2	2009	-0.1175	0.024	FF	NN	YY	136	335	F	F	N	N	3OY	3OY	3	3
3488	0	106-334	1	2010	0.0803	0.024	FF	PN	OO	106	334	F	F	N	P	OT3	OT3	4.9	3.9
6428	0	534-573	2	2011	-0.123	0.024	MM	PP	YY	534	573	M	M	P	P	3OY	3OY	2	3
9281	0.01	474-545	5	2011		0.024	MF	SN	YO	474	545	F	M	S	N	3OY	OT3	2.6	5.6
5357	0	539-545	1	2011		0.025	MM	PN	OO	539	545	M	M	P	N	OT3	OT3	3.9	4.9
6819	1	141-351	3	2011	-0.3332	0.025	FF	NN	OO	141	351	F	F	N	N	OT3	OT3	5.2	3.2
8646	0	557-673	4	2011	-0.249	0.025	MM	SP	OO	557	673	M	M	P	S	OT3	OT3	4.5	4.5
7127	0	375-550	3	2011	0.1295	0.025	MF	SP	YO	375	550	F	M	P	S	OT3	3OY	5.2	2.2
6581	0	545-673	2	2011		0.025	MM	SN	OO	545	673	M	M	N	S	OT3	OT3	5	4
6686	0	649-698	2	2011		0.025	MF	PN	OO	649	698	F	M	P	N	OT3	OT3	6	5
5854	0	289-548	2	2011	0.0404	0.025	MF	PN	YO	289	548	F	M	P	N	OT3	3OY	6	2
5163	0	504-539	1	2011	-0.0021	0.025	MM	PP	OO	504	539	M	M	P	P	OT3	OT3	4.9	3.9
8066	0	351-557	4	2011	0.0763	0.025	MF	PN	OO	351	557	F	M	N	P	OT3	OT3	3.5	4.5
1323	0	327-336	2	2009	0.244	0.025	MF	PN	YY	327	336	M	F	P	N	3OY	3OY	3	3
7203	0	456-504	3	2011	-0.1739	0.025	MF	PP	YO	456	504	F	M	P	P	3OY	OT3	2.2	5.2
330	0	289-367	1	2009	-0.1263	0.025	FF	NN	OO	289	367	F	F	N	N	OT3	OT3	3.9	4.9
3246	0	328-334	5	2009	0.0177	0.025	MF	PP	OO	328	334	M	F	P	P	OT3	OT3	3.6	3.6
3232	0.02	326-342	5	2009	-0.2572	0.025	FF	NN	OO	326	342	F	F	N	N	OT3	OT3	7.6	4.6
9194	0	462-465	5	2011	-0.1351	0.025	FF	PN	YY	462	465	F	F	N	P	3OY	3OY	2.6	2.6
1060	0	141-334	2	2009	-0.1689	0.025	FF	NN	YY	141	334	F	F	N	N	3OY	3OY	3	3
5483	0	546-548	1	2011	-0.0021	0.025	MM	NN	YO	546	548	M	M	N	N	OT3	3OY	3.9	1.9
8369	0	531-533	4	2011	-0.0182	0.025	MM	SN	OO	531	533	M	M	N	S	OT3	OT3	4.5	4.5
1845	0	141-367	3	2009	0.1468	0.025	FF	NN	OO	141	367	F	F	N	N	OT3	OT3	3.2	5.2
8827	0	141-642	5	2011	-0.1271	0.025	FF	PP	OO	141	642	F	F	P	P	OT3	OT3	5.6	6.6
6488	0	538-556	2	2011	-0.0147	0.025	MM	NN	YY	538	556	M	M	N	N	3OY	3OY	3	3
6378	0	531-556	2	2011	-0.1368	0.025	MM	NN	YO	531	556	M	M	N	N	OT3	3OY	4	3
6831	0	141-533	3	2011	-0.0135	0.025	MF	SN	OO	141	533	F	M	N	S	OT3	OT3	5.2	4.2
782	0	343-375	1	2009	0.1097	0.025	FF	NN	YY	343	375	F	F	N	N	3OY	3OY	1.9	2.9
6169	0	450-536	2	2011		0.025	MF	NN	YO	450	536	F	M	N	N	OT3	3OY	4	2
6567	0	542-698	2	2011		0.025	MM	NN	YO	542	698	M	M	N	N	3OY	OT3	3	5
2935	0	105-370	5	2009	0.0701	0.025	MF	PN	YO	105	370	M	F	N	P	OT3	3OY	4.6	2.6
8008	0	343-456	4	2011	-0.0622	0.025	FF	PN	YO	343	456	F	F	N	P	OT3	3OY	4.5	2.5
3554	0	141-370	1	2010	0.0657	0.025	FF	PN	YO	141	370	F	F	N	P	OT3	3OY	3.9	2.9
3287	0	330-343	5	2009	-0.2755	0.025	FF	NN	YY	330	343	F	F	N	N	3OY	3OY	2.6	2.6
4027	1	336-370	3	2010	-0.1501	0.025	FF	PN	OO	336	370	F	F	N	P	OT3	OT3	4.2	3.2
7152	0	400-540	3	2011	-0.0934	0.025	MF	NN	OO	400	540	F	M	N	N	OT3	OT3	6.2	5.2
3727	0.25	104-375	2	2010	-0.1442	0.026	MF	NN	OO	104	375	M	F	N	N	OT3	OT3	5	4
8414	0	533-673	4	2011	-0.0248	0.026	MM	SS	OO	533	673	M	M	S	S	OT3	OT3	4.5	4.5
6659	0	557-698	2	2011		0.026	MM	PN	OO	557	698	M	M	P	N	OT3	OT3	4	5
1893	0	248-339	3	2009	-0.0087	0.026	MF	PN	OO	248	339	M	F	N	P	OT3	OT3	5.2	3.2
1205	0	296-375	2	2009	0.2363	0.026	MF	NN	YY	296	375	M	F	N	N	3OY	3OY	3	3
6218	0	456-642	2	2011	-0.2015	0.026	FF	PN	YO	456	642	F	F	P	N	3OY	OT3	2	6
2086	0	327-362	3	2009	0.2604	0.026	MM	PN	YO	327	362	M	M	P	N	OT3	3OY	3.2	2.2
4978	0	456-558	1	2011	-0.3704	0.026	MF	PN	YO	456	558	F	M	P	N	3OY	OT3	1.9	3.9
4907	0	400-642	1	2011	-0.0859	0.026	FF	NN	OO	400	642	F	F	N	N	OT3	OT3	5.9	5.9
8616	0	553-557	4	2011		0.026	MM	PN	OO	553	557	M	M	N	P	OT3	OT3	5.5	4.5
3401	0	345-363	5	2009		0.026	MF	PP	YO	345	363	F	M	P	P	OT3	3OY	4.6	2.6
3504	0	136-326	1	2010	-0.1221	0.026	FF	NN	OO	136	326	F	F	N	N	OT3	OT3	3.9	7.9
343	0	296-332	1	2009	0.0743	0.026	MM	NN	YO	296	332	M	M	N	N	3OY	OT3	2.9	4.9
7685	0	136-336	4	2011	0.1254	0.026	FF	PN	OO	136	336	F	F	N	P	OT3	OT3	5.5	5.5
7611	0	556-673	3	2011	-0.2025	0.026	MM	SN	OO	556	673	M	M	N	S	OT3	OT3	3.2	4.2
2074	0	327-336	3	2009	0.244	0.026	MF	PN	OO	327	336	M	F	P	N	OT3	OT3	3.2	3.2
7947	0	335-540	4	2011	-0.2368	0.026	MF	NN	OO	335	540	F	M	N	N	OT3	OT3	5.5	5.5
460	0	325-330	1	2009	-0.1661	0.026	MF	PN	YO	325	330	M	F	P	N	OT3	3OY	4.9	1.9
8520	0	541-551	4	2011	0.0819	0.026	MM	NN	YO	541	551	M	M	N	N	OT3	3OY	3.5	2.5
4772	0	351-545	1	2011		0.026	MF	NN	YO	351	545	F	M	N	N	3OY	OT3	2.9	4.9
1832	0	141-339	3	2009	-0.054	0.026	FF	PN	OO	141	339	F	F	N	P	OT3	OT3	3.2	3.2
5978	0	335-573	2	2011	0.0464	0.026	MF	PN	YO	335	573	F	M	N	P	OT3	3OY	5	3
1337	0	327-366	2	2009	-0.2271	0.026	MM	PN	YY	327	366	M	M	P	N	3OY	3OY	3	3
5155	0	474-673	1	2011	0.1629	0.026	MF	PP	YO	474	673	F	M	P	P	3OY	OT3	1.9	3.9
3190	0	323-340	5	2009	-0.0068	0.026	MF	PN	OO	323	340	M	F	P	N	OT3	OT3	3.6	3.6
1334	0	327-359	2	2009	-0.191	0.026	MF	PN	YO	327	359	M	F	P	N	3OY	OT3	3	5
5630	0	559-673	1	2011		0.027	MM	PN	YO	559	673	M	M	N	P	3OY	OT3	1.9	3.9
4700	0	335-573	1	2011	0.0464	0.027	MF	PN	YO	335	573	F	M	N	P	OT3	3OY	4.9	2.9
2907	0	105-136	5	2009	0.1671	0.027	MF	NN	OO	105	136	M	F	N	N	OT3	OT3	4.6	3.6
1226	0	314-352	2	2009	-0.3682	0.027	MF	NN	YO	314	352	M	F	N	N	3OY	OT3	3	5
6768	0	136-598	3	2011	-0.114	0.027	MF	SN	OO	136	598	F	M	N	S	OT3	OT3	5.2	3.2
8234	0	462-465	4	2011	-0.1351	0.027	FF	NN	YY	462	465	F	F	N	N	3OY	3OY	2.5	2.5
9487	0	546-557	5	2011	-0.1119	0.027	MM	PP	OO	546	557	M	M	P	P	OT3	OT3	4.6	4.6
5473	0	545-558	1	2011		0.027	MM	NN	OO	545	558	M	M	N	N	OT3	OT3	4.9	3.9
1204	0	296-370	2	2009	0.14	0.027	MF	NN	YY	296	370	M	F	N	N	3OY	3OY	3	2
342	0	296-330	1	2009	-0.0808	0.027	MF	NN	YY	296	330	M	F	N	N	3OY	3OY	2.9	1.9
953	0	106-330	2	2009	0.0696	0.027	FF	NN	YO	106	330	F	F	N	N	OT3	3OY	4	2
2072	0	327-334	3	2009	0.1768	0.027	MF	PN	OO	327	334	M	F	P	N	OT3	OT3	3.2	3.2
334	0	296-314	1	2009	0.0281	0.027	MM	NN	YY	296	314	M	M	N	N	3OY	3OY	2.9	2.9
7522	0.04	541-558	3	2011	-0.1704	0.027	MM	NN	OO	541	558	M	M	N	N	OT3	OT3	3.2	4.2
8129	0	375-552	4	2011	-0.3023	0.027	MF	SP	YO	375	552	F	M	P	S	OT3	3OY	5.5	2.5
7482	0.04	539-541	3	2011	0.068	0.027	MM	PN	OO	539	541	M	M	P	N	OT3	OT3	4.2	3.2
472	0	325-345	1	2009		0.027	MF	PP	OO	325	345	M	F	P	P	OT3	OT3	4.9	3.9
4760	0	351-504	1	2011	-0.2392	0.027	MF	PN	YO	351	504	F	M	N	P	3OY	OT3	2.9	4.9
3205	0	325-329	5	2009	0.1905	0.027	MF	PP	OO	325	329	M	F	P	P	OT3	OT3	5.6	3.6
3497	0	106-370	1	2010	-0.1153	0.027	FF	PN	YO	106	370	F	F	N	P	OT3	3OY	4.9	2.9
9013	0	351-400	5	2011	0.0429	0.027	FF	SN	OO	351	400	F	F	S	N	OT3	OT3	3.6	6.6
3074	0	248-345	5	2009		0.027	MF	PN	OO	248	345	M	F	N	P	OT3	OT3	5.6	4.6
3761	0	106-370	2	2010	-0.1153	0.027	FF	PN	YO	106	370	F	F	N	P	OT3	3OY	5	3
8577	0	546-698	4	2011		0.027	MM	NN	OO	546	698	M	M	N	N	OT3	OT3	4.5	5.5
8427	0	534-553	4	2011		0.027	MM	PN	YO	534	553	M	M	P	N	3OY	OT3	2.5	5.5
1352	0	328-343	2	2009	-0.2369	0.027	MF	NN	YY	328	343	M	F	N	N	3OY	3OY	3	2
6355	0	504-558	2	2011	-0.0629	0.027	MM	PN	OO	504	558	M	M	P	N	OT3	OT3	5	4
103	0	106-339	1	2009	-0.0036	0.027	FF	PN	YO	106	339	F	F	N	P	OT3	3OY	3.9	2.9
7840	0	289-556	4	2011	0.0702	0.027	MF	PN	OO	289	556	F	M	P	N	OT3	OT3	6.5	3.5
8558	0	545-573	4	2011		0.028	MM	PN	OO	545	573	M	M	N	P	OT3	OT3	5.5	3.5
1692	0	105-328	3	2009	-0.0786	0.028	MM	NN	OO	105	328	M	M	N	N	OT3	OT3	4.2	3.2
3880	0	336-362	2	2010	0.3193	0.028	MF	NN	YO	336	362	F	M	N	N	OT3	3OY	4	3
3082	0	248-400	5	2009	-0.1085	0.028	MF	NN	OO	248	400	M	F	N	N	OT3	OT3	5.6	4.6
1746	0	106-367	3	2009	-0.184	0.028	FF	NN	OO	106	367	F	F	N	N	OT3	OT3	4.2	5.2
2917	0	105-326	5	2009	0.1943	0.028	MF	NN	OO	105	326	M	F	N	N	OT3	OT3	4.6	7.6
4635	0	330-536	1	2011		0.028	MF	PN	YO	330	536	F	M	P	N	OT3	3OY	3.9	1.9
5312	0	537-550	1	2011	0.1158	0.028	MM	SN	YY	537	550	M	M	N	S	3OY	3OY	2.9	1.9
6414	0	534-538	2	2011	0.0503	0.028	MM	PN	YY	534	538	M	M	P	N	3OY	3OY	2	3
4831	0	352-673	1	2011	0.1617	0.028	MF	PN	OO	352	673	F	M	N	P	OT3	OT3	6.9	3.9
7531	0	542-548	3	2011	-0.2752	0.028	MM	NN	YO	542	548	M	M	N	N	OT3	3OY	3.2	2.2
636	0	334-341	1	2009	-0.0355	0.028	FF	NN	YY	334	341	F	F	N	N	3OY	3OY	2.9	1.9
6122	0	375-642	2	2011	-0.1823	0.028	FF	PN	OO	375	642	F	F	P	N	OT3	OT3	5	6
2696	0	330-362	4	2009	-0.0537	0.028	MF	NN	YY	330	362	F	M	N	N	3OY	3OY	2.5	2.5
1319	0	327-330	2	2009	-0.2815	0.028	MF	PN	YY	327	330	M	F	P	N	3OY	3OY	3	2
8969	0	336-556	5	2011	0.1302	0.028	MF	PP	OO	336	556	F	M	P	P	OT3	OT3	5.6	3.6
4753	0	351-450	1	2011	-0.2023	0.028	FF	NN	YO	351	450	F	F	N	N	3OY	OT3	2.9	3.9
6336	0	474-698	2	2011		0.028	MF	PN	YO	474	698	F	M	P	N	3OY	OT3	2	5
7970	0	336-400	4	2011	0.0205	0.028	FF	PN	OO	336	400	F	F	P	N	OT3	OT3	5.5	6.5
535	0	327-375	1	2009	0.1208	0.028	MF	PN	YY	327	375	M	F	P	N	3OY	3OY	2.9	2.9
4358	0	104-545	1	2011		0.028	MM	PN	OO	104	545	M	M	P	N	OT3	OT3	5.9	4.9
9292	0	474-642	5	2011	-0.119	0.028	FF	SP	YO	474	642	F	F	S	P	3OY	OT3	2.6	6.6
6440	0	536-542	2	2011		0.028	MM	NN	YY	536	542	M	M	N	N	3OY	3OY	2	3
5838	0	289-465	2	2011	-0.0386	0.028	FF	PN	YO	289	465	F	F	P	N	OT3	3OY	6	2
354	0	296-345	1	2009		0.028	MF	PN	YO	296	345	M	F	N	P	3OY	OT3	2.9	3.9
8291	0	472-474	4	2011	-0.3476	0.029	FF	SP	YY	472	474	F	F	P	S	3OY	3OY	2.5	2.5
1502	0	339-367	2	2009	-0.3603	0.029	FF	PN	YO	339	367	F	F	P	N	3OY	OT3	3	5
113	0	106-359	1	2009	-0.0946	0.029	FF	NN	OO	106	359	F	F	N	N	OT3	OT3	3.9	4.9
8362	0	504-558	4	2011	-0.0629	0.029	MM	PN	OO	504	558	M	M	P	N	OT3	OT3	5.5	4.5
5901	0	326-573	2	2011	-0.055	0.029	MF	PN	YO	326	573	F	M	N	P	OT3	3OY	9	3
3951	0.5	136-334	3	2010	0.0372	0.029	FF	SN	OO	136	334	F	F	N	S	OT3	OT3	4.2	4.2
5239	0	533-559	1	2011		0.029	MM	SN	YO	533	559	M	M	S	N	OT3	3OY	3.9	1.9
7820	0	289-465	4	2011	-0.0386	0.029	FF	PN	YO	289	465	F	F	P	N	OT3	3OY	6.5	2.5
2872	0	375-400	4	2009	0.1187	0.029	FF	NN	OO	375	400	F	F	N	N	OT3	OT3	3.5	4.5
2027	0.08	325-336	3	2009	0.1039	0.029	MF	PN	OO	325	336	M	F	P	N	OT3	OT3	5.2	3.2
5123	0.03	472-673	1	2011	-0.1535	0.029	MF	PP	YO	472	673	F	M	P	P	3OY	OT3	1.9	3.9
6448	0	536-557	2	2011		0.029	MM	PN	YO	536	557	M	M	N	P	3OY	OT3	2	4
7207	0	456-536	3	2011		0.029	MF	PN	YY	456	536	F	M	P	N	3OY	3OY	2.2	2.2
5697	0	104-698	2	2011		0.029	MM	SN	OO	104	698	M	M	S	N	OT3	OT3	6	5
8797	0.03	141-351	5	2011	-0.3332	0.029	FF	SP	OO	141	351	F	F	P	S	OT3	OT3	5.6	3.6
8133	0	375-557	4	2011	0.1675	0.029	MF	PP	OO	375	557	F	M	P	P	OT3	OT3	5.5	4.5
4781	0	351-556	1	2011	-0.2245	0.029	MF	NN	YY	351	556	F	M	N	N	3OY	3OY	2.9	2.9
4952	0.06	456-465	1	2011	-0.1678	0.029	FF	PN	YY	456	465	F	F	P	N	3OY	3OY	1.9	1.9
2219	0	339-362	3	2009	0.1513	0.029	MF	PN	YO	339	362	F	M	P	N	OT3	3OY	3.2	2.2
9294	0	474-673	5	2011	0.1629	0.029	MF	SS	YO	474	673	F	M	S	S	3OY	OT3	2.6	4.6
8031	0.13	343-557	4	2011	-0.1862	0.029	MF	PN	OO	343	557	F	M	N	P	OT3	OT3	4.5	4.5
725	0	339-400	1	2009	0.022	0.029	FF	PN	YO	339	400	F	F	P	N	3OY	OT3	2.9	3.9
4756	0	351-462	1	2011	0.0966	0.029	FF	NN	YY	351	462	F	F	N	N	3OY	3OY	2.9	1.9
2597	0	325-326	4	2009	-0.051	0.029	MF	PN	OO	325	326	M	F	P	N	OT3	OT3	5.5	7.5
8195	0	450-556	4	2011	0.0684	0.029	MF	NN	OO	450	556	F	M	N	N	OT3	OT3	4.5	3.5
690	0	336-400	1	2009	0.0205	0.029	FF	NN	YO	336	400	F	F	N	N	3OY	OT3	2.9	3.9
320	0	289-343	1	2009	0.211	0.029	FF	NN	YO	289	343	F	F	N	N	OT3	3OY	3.9	1.9
6092	0	352-698	2	2011		0.029	MF	NN	OO	352	698	F	M	N	N	OT3	OT3	7	5
8121	0	375-539	4	2011	-0.0242	0.029	MF	PP	OO	375	539	F	M	P	P	OT3	OT3	5.5	4.5
7089	0	352-540	3	2011	0.0281	0.03	MF	NN	OO	352	540	F	M	N	N	OT3	OT3	7.2	5.2
382	0	314-342	1	2009	-0.0891	0.03	MF	NN	YO	314	342	M	F	N	N	3OY	OT3	2.9	3.9
307	0	289-327	1	2009	0.173	0.03	MF	PN	YO	289	327	F	M	N	P	OT3	3OY	3.9	2.9
2508	0.04	248-342	4	2009	-0.0671	0.03	MF	NN	OO	248	342	M	F	N	N	OT3	OT3	5.5	4.5
8425	0	534-551	4	2011	0.0635	0.03	MM	PN	YY	534	551	M	M	P	N	3OY	3OY	2.5	2.5
3028	0	141-248	5	2009	-0.2827	0.03	MF	NN	OO	141	248	F	M	N	N	OT3	OT3	3.6	5.6
8490	0.13	539-557	4	2011	-0.1941	0.03	MM	PP	OO	539	557	M	M	P	P	OT3	OT3	4.5	4.5
6353	0	504-556	2	2011	0.2374	0.03	MM	PN	YO	504	556	M	M	P	N	OT3	3OY	5	3
2950	0	106-329	5	2009	-0.0602	0.03	FF	PN	OO	106	329	F	F	N	P	OT3	OT3	4.6	3.6
3796	0	141-289	2	2010	0.0948	0.03	FF	NN	OO	141	289	F	F	N	N	OT3	OT3	4	5
6364	0	531-534	2	2011	0.2832	0.03	MM	PN	YO	531	534	M	M	N	P	OT3	3OY	4	2
8107	0	352-698	4	2011		0.03	MF	NN	OO	352	698	F	M	N	N	OT3	OT3	7.5	5.5
6343	0	504-539	2	2011	-0.0021	0.03	MM	PP	OO	504	539	M	M	P	P	OT3	OT3	5	4
6210	0	456-550	2	2011	-0.1249	0.03	MF	SP	YY	456	550	F	M	P	S	3OY	3OY	2	2
8529	0	541-642	4	2011	0.0763	0.03	MF	NN	OO	541	642	M	F	N	N	OT3	OT3	3.5	6.5
1017	0	137-314	2	2009	-0.1337	0.03	MF	NN	YO	137	314	F	M	N	N	OT3	3OY	4	3
3024	0	137-367	5	2009	0.0573	0.03	FF	NN	OO	137	367	F	F	N	N	OT3	OT3	4.6	5.6
1432	0	334-335	2	2009	0.0407	0.03	FF	NN	YY	334	335	F	F	N	N	3OY	3OY	3	3
5060	0.06	465-504	1	2011	0.2544	0.03	MF	PN	YO	465	504	F	M	N	P	3OY	OT3	1.9	4.9
4552	0	289-545	1	2011		0.03	MF	PN	OO	289	545	F	M	P	N	OT3	OT3	5.9	4.9
1287	0	325-367	2	2009	0.1054	0.03	MF	PN	OO	325	367	M	F	P	N	OT3	OT3	5	5
3325	0	335-367	5	2009	-0.1196	0.03	FF	NN	OO	335	367	F	F	N	N	OT3	OT3	3.6	5.6
2206	0	336-370	3	2009	-0.1501	0.03	FF	NN	YO	336	370	F	F	N	N	OT3	3OY	3.2	2.2
2763	0.04	339-363	4	2009	0.2567	0.03	MF	PN	YO	339	363	F	M	P	N	OT3	3OY	3.5	2.5
2832	0	350-363	4	2009	-0.0106	0.03	MM	NN	YY	350	363	M	M	N	N	3OY	3OY	2.5	2.5
3729	0	105-106	2	2010	-0.0534	0.03	MF	NN	OO	105	106	M	F	N	N	OT3	OT3	5	5
387	0	314-352	1	2009	-0.3682	0.031	MF	NN	YO	314	352	M	F	N	N	3OY	OT3	2.9	4.9
3245	0	328-330	5	2009	-0.0872	0.031	MF	PN	YO	328	330	M	F	P	N	OT3	3OY	3.6	2.6
101	0	106-336	1	2009	-0.0766	0.031	FF	NN	YO	106	336	F	F	N	N	OT3	3OY	3.9	2.9
631	0	334-335	1	2009	0.0407	0.031	FF	NN	YY	334	335	F	F	N	N	3OY	3OY	2.9	2.9
3111	0	289-323	5	2009	-0.1809	0.031	MF	PN	OO	289	323	F	M	N	P	OT3	OT3	4.6	3.6
9122	0.01	400-545	5	2011		0.031	MF	NN	OO	400	545	F	M	N	N	OT3	OT3	6.6	5.6
3427	0	363-400	5	2009	-0.0511	0.031	MF	PN	YO	363	400	M	F	P	N	3OY	OT3	2.6	4.6
2822	0.04	345-362	4	2009		0.031	MF	PN	YO	345	362	F	M	P	N	OT3	3OY	4.5	2.5
2536	0	289-344	4	2009		0.031	FF	PN	YO	289	344	F	F	N	P	OT3	3OY	4.5	2.5
6520	0	540-546	2	2011	-0.0307	0.031	MM	NN	OO	540	546	M	M	N	N	OT3	OT3	5	4
6351	0	504-552	2	2011	0.4661	0.031	MM	SP	YO	504	552	M	M	P	S	OT3	3OY	5	2
7197	0	450-673	3	2011	0.0048	0.031	MF	SN	OO	450	673	F	M	N	S	OT3	OT3	4.2	4.2
1221	0	314-342	2	2009	-0.0891	0.031	MF	NN	YO	314	342	M	F	N	N	3OY	OT3	3	4
785	0	344-350	1	2009		0.031	MF	PN	YY	344	350	F	M	P	N	3OY	3OY	1.9	1.9
1336	0	327-363	2	2009	0.0235	0.031	MM	PN	YY	327	363	M	M	P	N	3OY	3OY	3	2
2926	0	105-342	5	2009	-0.0678	0.031	MF	NN	OO	105	342	M	F	N	N	OT3	OT3	4.6	4.6
9139	0	450-465	5	2011	-0.0984	0.031	FF	PN	YO	450	465	F	F	N	P	OT3	3OY	4.6	2.6
6666	0	558-698	2	2011		0.031	MM	NN	OO	558	698	M	M	N	N	OT3	OT3	4	5
809	0	350-359	1	2009	0.0519	0.031	MF	NN	YO	350	359	M	F	N	N	3OY	OT3	1.9	4.9
5998	0	343-534	2	2011	0.057	0.031	MF	PN	YO	343	534	F	M	N	P	OT3	3OY	4	2
8690	0	104-537	5	2011	0.3245	0.031	MM	SP	OO	104	537	M	M	S	P	OT3	OT3	6.6	3.6
459	0	325-329	1	2009	0.1905	0.031	MF	PN	YO	325	329	M	F	P	N	OT3	3OY	4.9	2.9
2719	0	334-400	4	2009	-0.1669	0.031	FF	NN	OO	334	400	F	F	N	N	OT3	OT3	3.5	4.5
8391	0	531-673	4	2011	-0.0293	0.031	MM	SN	OO	531	673	M	M	N	S	OT3	OT3	4.5	4.5
3908	0	104-329	3	2010	0.038	0.031	MF	SN	OO	104	329	M	F	N	S	OT3	OT3	5.2	4.2
5887	0	326-538	2	2011	0.1253	0.031	MF	NN	YO	326	538	F	M	N	N	OT3	3OY	9	3
8323	0	474-538	4	2011	-0.1991	0.031	MF	SN	YO	474	538	F	M	S	N	3OY	OT3	2.5	3.5
4770	0	351-542	1	2011	0.1153	0.031	MF	NN	YY	351	542	F	M	N	N	3OY	3OY	2.9	2.9
2923	0	105-336	5	2009	0.0273	0.031	MF	NN	OO	105	336	M	F	N	N	OT3	OT3	4.6	3.6
1460	0	335-350	2	2009	-0.1718	0.031	MF	NN	YY	335	350	F	M	N	N	3OY	3OY	3	2
8392	0	531-698	4	2011		0.031	MM	NN	OO	531	698	M	M	N	N	OT3	OT3	4.5	5.5
1151	0	289-327	2	2009	0.173	0.031	MF	PN	YO	289	327	F	M	N	P	OT3	3OY	4	3
3368	0	342-343	5	2009	0.0838	0.031	FF	NN	YO	342	343	F	F	N	N	OT3	3OY	4.6	2.6
5650	0.03	649-673	1	2011		0.031	MF	PP	OO	649	673	F	M	P	P	OT3	OT3	5.9	3.9
4036	0	104-106	4	2010	-0.0352	0.031	MF	NN	OO	104	106	M	F	N	N	OT3	OT3	5.5	5.5
7017	0	336-534	3	2011	-0.0695	0.032	MF	PP	YO	336	534	F	M	P	P	OT3	3OY	5.2	2.2
8810	0.01	141-537	5	2011	0.0826	0.032	MF	PP	OO	141	537	F	M	P	P	OT3	OT3	5.6	3.6
3201	0	323-375	5	2009	0.0585	0.032	MF	PN	OO	323	375	M	F	P	N	OT3	OT3	3.6	3.6
4176	0	334-370	4	2010	0.2226	0.032	FF	SS	OO	334	370	F	F	S	S	OT3	OT3	4.5	3.5
1652	0	104-323	3	2009	-0.3183	0.032	MM	PN	OO	104	323	M	M	N	P	OT3	OT3	4.2	3.2
5853	0	289-546	2	2011	-0.0815	0.032	MF	PN	OO	289	546	F	M	P	N	OT3	OT3	6	4
8341	0	474-649	4	2011		0.032	FF	SP	YO	474	649	F	F	S	P	3OY	OT3	2.5	6.5
710	0	339-341	1	2009	-0.0408	0.032	FF	PN	YY	339	341	F	F	P	N	3OY	3OY	2.9	1.9
6614	0	550-558	2	2011	0.3125	0.032	MM	SN	YO	550	558	M	M	S	N	3OY	OT3	2	4
962	0	106-343	2	2009	-0.0817	0.032	FF	NN	YO	106	343	F	F	N	N	OT3	3OY	4	2
2864	0	363-370	4	2009	0.0461	0.032	MF	NN	YY	363	370	M	F	N	N	3OY	3OY	2.5	2.5
2987	0	136-342	5	2009	-0.0283	0.032	FF	NN	OO	136	342	F	F	N	N	OT3	OT3	3.6	4.6
5158	0	504-533	1	2011	0.1254	0.032	MM	SP	OO	504	533	M	M	P	S	OT3	OT3	4.9	3.9
5989	0	343-450	2	2011	0.0658	0.032	FF	NN	OO	343	450	F	F	N	N	OT3	OT3	4	4
5964	0	335-538	2	2011	0.0803	0.032	MF	NN	YO	335	538	F	M	N	N	OT3	3OY	5	3
5882	0	326-531	2	2011	0.0135	0.032	MF	NN	OO	326	531	F	M	N	N	OT3	OT3	9	4
224	0	141-359	1	2009	-0.0218	0.032	FF	NN	YO	141	359	F	F	N	N	3OY	OT3	2.9	4.9
2921	0	105-334	5	2009	-0.0509	0.032	MF	PN	OO	105	334	M	F	N	P	OT3	OT3	4.6	3.6
9145	0	450-537	5	2011	0.1454	0.032	MF	PN	OO	450	537	F	M	N	P	OT3	OT3	4.6	3.6
3251	0	328-342	5	2009	-0.2278	0.032	MF	PN	OO	328	342	M	F	P	N	OT3	OT3	3.6	4.6
5524	0	548-558	1	2011	0.3448	0.032	MM	NN	YO	548	558	M	M	N	N	3OY	OT3	1.9	3.9
444	0	324-345	1	2009		0.032	FF	PP	YO	324	345	F	F	P	P	3OY	OT3	2.9	3.9
3405	0	345-400	5	2009		0.032	FF	PN	OO	345	400	F	F	P	N	OT3	OT3	4.6	4.6
174	0	137-334	1	2009	-0.0301	0.033	FF	NN	YO	137	334	F	F	N	N	OT3	3OY	3.9	2.9
2043	0	325-375	3	2009	0.0337	0.033	MF	PN	OO	325	375	M	F	P	N	OT3	OT3	5.2	3.2
2476	0	141-334	4	2009	-0.1689	0.033	FF	NN	OO	141	334	F	F	N	N	OT3	OT3	3.5	3.5
7000	0	335-644	3	2011	-0.2419	0.033	FF	SN	OO	335	644	F	F	N	S	OT3	OT3	5.2	4.2
13	0	104-325	1	2009	0.0196	0.033	MM	PN	OO	104	325	M	M	N	P	OT3	OT3	3.9	4.9
7117	0	375-536	3	2011		0.033	MF	PN	YO	375	536	F	M	P	N	OT3	3OY	5.2	2.2
6113	0	375-548	2	2011	0.1289	0.033	MF	PN	YO	375	548	F	M	P	N	OT3	3OY	5	2
8022	0	343-542	4	2011	-0.0305	0.033	MF	NN	OO	343	542	F	M	N	N	OT3	OT3	4.5	3.5
3400	0	345-362	5	2009		0.033	MF	PN	YO	345	362	F	M	P	N	OT3	3OY	4.6	2.6
7169	0	450-456	3	2011	0.0536	0.033	FF	PN	YO	450	456	F	F	N	P	OT3	3OY	4.2	2.2
7624	0	598-644	3	2011	0.0978	0.033	MF	SS	OO	598	644	M	F	S	S	OT3	OT3	3.2	4.2
1055	0	141-327	2	2009	0.0508	0.033	MF	PN	YY	141	327	F	M	N	P	3OY	3OY	3	3
1774	0	136-350	3	2009	0.2207	0.033	MF	NN	YO	136	350	F	M	N	N	OT3	3OY	3.2	2.2
3051	0	141-363	5	2009	-0.0427	0.033	MF	PN	YO	141	363	F	M	N	P	OT3	3OY	3.6	2.6
4283	0	326-334	5	2010	-0.2579	0.033	FF	SN	OO	326	334	F	F	N	S	OT3	OT3	8.6	4.6
3376	0	342-370	5	2009	0.0205	0.033	FF	PN	YO	342	370	F	F	N	P	OT3	3OY	4.6	2.6
6617	0	550-642	2	2011	0.2446	0.033	MF	SN	YO	550	642	M	F	S	N	3OY	OT3	2	6
9019	0	351-474	5	2011	0.151	0.033	FF	SS	YO	351	474	F	F	S	S	OT3	3OY	3.6	2.6
654	0	335-339	1	2009	-0.2258	0.033	FF	PN	YY	335	339	F	F	N	P	3OY	3OY	2.9	2.9
1750	0	136-137	3	2009	-0.175	0.033	FF	NN	OO	136	137	F	F	N	N	OT3	OT3	3.2	4.2
3211	0	325-340	5	2009	0.1837	0.034	MF	PN	OO	325	340	M	F	P	N	OT3	OT3	5.6	3.6
6437	0	536-539	2	2011		0.034	MM	PN	YO	536	539	M	M	N	P	3OY	OT3	2	4
5761	0	137-534	2	2011	-0.1858	0.034	MF	PP	YO	137	534	F	M	P	P	OT3	3OY	6	2
2275	0	343-367	3	2009	-0.0102	0.034	FF	NN	YO	343	367	F	F	N	N	3OY	OT3	2.2	5.2
6701	0	104-456	3	2011	-0.0642	0.034	MF	SP	YO	104	456	M	F	S	P	OT3	3OY	6.2	2.2
8145	0	400-472	4	2011	0.004	0.034	FF	PN	YO	400	472	F	F	N	P	OT3	3OY	6.5	2.5
2034	0	325-345	3	2009		0.034	MF	PP	OO	325	345	M	F	P	P	OT3	OT3	5.2	4.2
8397	0	533-540	4	2011	0.0642	0.034	MM	SN	OO	533	540	M	M	S	N	OT3	OT3	4.5	5.5
1031	0	137-341	2	2009	0.0792	0.034	FF	NN	YO	137	341	F	F	N	N	OT3	3OY	4	2
1486	0	336-370	2	2009	-0.1501	0.034	FF	NN	YY	336	370	F	F	N	N	3OY	3OY	3	2
1335	0	327-362	2	2009	0.2604	0.034	MM	PN	YY	327	362	M	M	P	N	3OY	3OY	3	2
6346	0	504-542	2	2011	0.3146	0.034	MM	PN	YO	504	542	M	M	P	N	OT3	3OY	5	3
4523	0	141-673	1	2011	0.0112	0.034	MF	PN	OO	141	673	F	M	N	P	OT3	OT3	4.9	3.9
697	0	338-345	1	2009		0.034	FF	PP	YO	338	345	F	F	P	P	3OY	OT3	1.9	3.9
8149	0	400-533	4	2011	-0.0219	0.034	MF	SN	OO	400	533	F	M	N	S	OT3	OT3	6.5	4.5
6184	0	450-558	2	2011	0.0464	0.034	MF	NN	OO	450	558	F	M	N	N	OT3	OT3	4	4
9220	0	462-698	5	2011		0.034	MF	PN	YO	462	698	F	M	N	P	3OY	OT3	2.6	5.6
3336	0	336-359	5	2009	-0.245	0.034	FF	NN	OO	336	359	F	F	N	N	OT3	OT3	3.6	5.6
2025	0	325-334	3	2009	0.1094	0.034	MF	PN	OO	325	334	M	F	P	N	OT3	OT3	5.2	3.2
6865	0	289-465	3	2011	-0.0386	0.034	FF	PN	YO	289	465	F	F	P	N	OT3	3OY	6.2	2.2
178	0	137-339	1	2009	-0.1578	0.034	FF	PN	YO	137	339	F	F	N	P	OT3	3OY	3.9	2.9
1649	0	104-289	3	2009	-0.2417	0.034	MF	NN	OO	104	289	M	F	N	N	OT3	OT3	4.2	4.2
8726	0	136-472	5	2011	0.053	0.034	FF	PN	YO	136	472	F	F	N	P	OT3	3OY	5.6	2.6
8170	0	400-649	4	2011		0.034	FF	PN	OO	400	649	F	F	N	P	OT3	OT3	6.5	6.5
4073	0	136-248	4	2010	0.2907	0.034	MF	NN	OO	136	248	F	M	N	N	OT3	OT3	4.5	6.5
5904	0	326-644	2	2011	-0.2473	0.034	FF	SN	OO	326	644	F	F	N	S	OT3	OT3	9	4
2995	0	136-367	5	2009	0.2034	0.034	FF	NN	OO	136	367	F	F	N	N	OT3	OT3	3.6	5.6
3047	0	141-345	5	2009		0.034	FF	PN	OO	141	345	F	F	N	P	OT3	OT3	3.6	4.6
8057	0	351-542	4	2011	0.1153	0.034	MF	NN	OO	351	542	F	M	N	N	OT3	OT3	3.5	3.5
9086	0	375-537	5	2011	0.032	0.034	MF	PP	OO	375	537	F	M	P	P	OT3	OT3	5.6	3.6
2612	0	325-357	4	2009	0.0649	0.034	MM	PN	OO	325	357	M	M	P	N	OT3	OT3	5.5	4.5
6215	0.05	456-558	2	2011	-0.3704	0.034	MF	PN	YO	456	558	F	M	P	N	3OY	OT3	2	4
3545	0	141-334	1	2010	-0.1689	0.034	FF	PN	OO	141	334	F	F	N	P	OT3	OT3	3.9	3.9
6354	0	504-557	2	2011	0.0231	0.034	MM	PP	OO	504	557	M	M	P	P	OT3	OT3	5	4
9037	0	351-557	5	2011	0.0763	0.034	MF	SP	OO	351	557	F	M	S	P	OT3	OT3	3.6	4.6
6251	0	462-673	2	2011	-0.147	0.034	MF	SN	YO	462	673	F	M	N	S	3OY	OT3	2	4
9133	0	400-642	5	2011	-0.0859	0.034	FF	PN	OO	400	642	F	F	N	P	OT3	OT3	6.6	6.6
2625	0	326-336	4	2009	0.1574	0.034	FF	NN	OO	326	336	F	F	N	N	OT3	OT3	7.5	3.5
4631	0	330-504	1	2011	0.0263	0.034	MF	PP	OO	330	504	F	M	P	P	OT3	OT3	3.9	4.9
3471	0	105-343	1	2010	0.1605	0.034	MF	NN	YO	105	343	M	F	N	N	OT3	3OY	4.9	2.9
1127	0	248-336	2	2009	-0.0465	0.034	MF	NN	YO	248	336	M	F	N	N	OT3	3OY	5	3
8540	0	542-556	4	2011	-0.0351	0.035	MM	NN	OO	542	556	M	M	N	N	OT3	OT3	3.5	3.5
3423	0	362-400	5	2009	0.0325	0.035	MF	NN	YO	362	400	M	F	N	N	3OY	OT3	2.6	4.6
2484	0	141-345	4	2009		0.035	FF	PN	OO	141	345	F	F	N	P	OT3	OT3	3.5	4.5
2171	0	334-370	3	2009	0.2226	0.035	FF	NN	YO	334	370	F	F	N	N	OT3	3OY	3.2	2.2
1280	0.33	325-350	2	2009	0.0406	0.035	MM	PN	YO	325	350	M	M	P	N	OT3	3OY	5	2
8106	0.04	352-673	4	2011	0.1617	0.035	MF	SN	OO	352	673	F	M	N	S	OT3	OT3	7.5	4.5
3953	0	136-336	3	2010	0.1254	0.035	FF	NN	OO	136	336	F	F	N	N	OT3	OT3	4.2	4.2
9556	0	557-698	5	2011		0.035	MM	PP	OO	557	698	M	M	P	P	OT3	OT3	4.6	5.6
7841	0.13	289-557	4	2011	0.0812	0.035	MF	PP	OO	289	557	F	M	P	P	OT3	OT3	6.5	4.5
3428	0	367-370	5	2009	0.0156	0.035	FF	PN	YO	367	370	F	F	N	P	OT3	3OY	5.6	2.6
1185	0	296-332	2	2009	0.0743	0.035	MM	NN	YO	296	332	M	M	N	N	3OY	OT3	3	5
6460	0	537-541	2	2011	0.0793	0.035	MM	NN	YY	537	541	M	M	N	N	3OY	3OY	3	3
1842	0	141-359	3	2009	-0.0218	0.035	FF	NN	OO	141	359	F	F	N	N	OT3	OT3	3.2	5.2
5686	0	104-552	2	2011	0.1336	0.035	MM	SS	YO	104	552	M	M	S	S	OT3	3OY	6	2
3109	0.07	289-296	5	2009	-0.1174	0.035	MF	PN	OO	289	296	F	M	N	P	OT3	OT3	4.6	3.6
4266	0	248-336	5	2010	-0.0465	0.035	MF	PN	OO	248	336	M	F	N	P	OT3	OT3	6.6	4.6
4285	0	326-336	5	2010	0.1574	0.035	FF	PN	OO	326	336	F	F	N	P	OT3	OT3	8.6	4.6
1800	0	137-339	3	2009	-0.1578	0.035	FF	PN	OO	137	339	F	F	N	P	OT3	OT3	4.2	3.2
9207	0	462-546	5	2011	0.0854	0.035	MF	PN	YO	462	546	F	M	N	P	3OY	OT3	2.6	4.6
2827	0	345-400	4	2009		0.035	FF	PN	OO	345	400	F	F	P	N	OT3	OT3	4.5	4.5
6864	0	289-462	3	2011	0.0931	0.035	FF	PN	YO	289	462	F	F	P	N	OT3	3OY	6.2	2.2
5841	0	289-504	2	2011	0.0614	0.035	MF	PP	OO	289	504	F	M	P	P	OT3	OT3	6	5
6347	0.03	504-545	2	2011		0.035	MM	PN	OO	504	545	M	M	P	N	OT3	OT3	5	5
5946	0	330-698	2	2011		0.035	MF	PN	OO	330	698	F	M	P	N	OT3	OT3	4	5
3514	0	136-362	1	2010	0.3234	0.035	MF	NN	YO	136	362	F	M	N	N	OT3	3OY	3.9	2.9
4563	0	289-558	1	2011	-0.0123	0.035	MF	PN	OO	289	558	F	M	P	N	OT3	OT3	5.9	3.9
8222	0	456-552	4	2011	-0.3273	0.035	MF	SP	YY	456	552	F	M	P	S	3OY	3OY	2.5	2.5
9173	0	456-537	5	2011	-0.0045	0.035	MF	PP	YO	456	537	F	M	P	P	3OY	OT3	2.6	3.6
8848	0	289-537	5	2011	-0.107	0.035	MF	PP	OO	289	537	F	M	P	P	OT3	OT3	6.6	3.6
1483	0	336-363	2	2009	0.4254	0.035	MF	NN	YY	336	363	F	M	N	N	3OY	3OY	3	2
7166	0	400-649	3	2011		0.036	FF	PN	OO	400	649	F	F	N	P	OT3	OT3	6.2	6.2
8749	0	136-649	5	2011		0.036	FF	PN	OO	136	649	F	F	N	P	OT3	OT3	5.6	6.6
2502	0	248-330	4	2009	-0.2097	0.036	MF	NN	YO	248	330	M	F	N	N	OT3	3OY	5.5	2.5
6442	0	536-546	2	2011		0.036	MM	NN	YO	536	546	M	M	N	N	3OY	OT3	2	4
2024	0	325-330	3	2009	-0.1661	0.036	MF	PN	YO	325	330	M	F	P	N	OT3	3OY	5.2	2.2
4848	0	375-539	1	2011	-0.0242	0.036	MF	PP	OO	375	539	F	M	P	P	OT3	OT3	4.9	3.9
8226	0.13	456-557	4	2011	0.0496	0.036	MF	PP	YO	456	557	F	M	P	P	3OY	OT3	2.5	4.5
9262	0	472-553	5	2011		0.036	MF	PN	YO	472	553	F	M	P	N	3OY	OT3	2.6	5.6
247	0	221-336	1	2009	-0.0814	0.036	MF	PN	YO	221	336	M	F	P	N	OT3	3OY	4.9	2.9
4459	0	137-547	1	2011	0.1161	0.036	MF	PN	OO	137	547	F	M	P	N	OT3	OT3	5.9	3.9
5608	0	557-558	1	2011	0.0918	0.036	MM	PN	OO	557	558	M	M	P	N	OT3	OT3	3.9	3.9
5679	0	104-540	2	2011	-0.075	0.036	MM	SN	OO	104	540	M	M	S	N	OT3	OT3	6	5
8719	0	136-352	5	2011	0.0046	0.036	FF	PN	OO	136	352	F	F	N	P	OT3	OT3	5.6	7.6
4368	0	104-557	1	2011	-0.0108	0.036	MM	PP	OO	104	557	M	M	P	P	OT3	OT3	5.9	3.9
4567	0	289-642	1	2011	-0.1209	0.036	FF	PN	OO	289	642	F	F	P	N	OT3	OT3	5.9	5.9
6100	0	375-504	2	2011	-0.1118	0.036	MF	PP	OO	375	504	F	M	P	P	OT3	OT3	5	5
6674	0	598-644	2	2011	0.0978	0.036	MF	SS	YO	598	644	M	F	S	S	3OY	OT3	3	4
6568	0	545-546	2	2011		0.036	MM	NN	OO	545	546	M	M	N	N	OT3	OT3	5	4
8734	0	136-540	5	2011	0.0127	0.036	MF	PN	OO	136	540	F	M	N	P	OT3	OT3	5.6	5.6
1753	0	136-248	3	2009	0.2907	0.036	MF	NN	OO	136	248	F	M	N	N	OT3	OT3	3.2	5.2
1484	0	336-366	2	2009	-0.077	0.036	MF	NN	YY	336	366	F	M	N	N	3OY	3OY	3	3
3891	0	362-370	2	2010	0.0602	0.036	MF	PN	YY	362	370	M	F	N	P	3OY	3OY	3	3
4587	0	326-531	1	2011	0.0135	0.036	MF	NN	OO	326	531	F	M	N	N	OT3	OT3	8.9	3.9
6119	0	375-558	2	2011	-0.1685	0.036	MF	PN	OO	375	558	F	M	P	N	OT3	OT3	5	4
1058	0	141-330	2	2009	0.0189	0.036	FF	NN	YY	141	330	F	F	N	N	3OY	3OY	3	2
1974	0	314-334	3	2009	-0.0641	0.036	MF	NN	OO	314	334	M	F	N	N	OT3	OT3	3.2	3.2
6667	0	573-598	2	2011	0.0444	0.036	MM	SP	YY	573	598	M	M	P	S	3OY	3OY	3	3
768	0	342-370	1	2009	0.0205	0.036	FF	NN	YO	342	370	F	F	N	N	OT3	3OY	3.9	1.9
4243	0	137-336	5	2010	-0.1822	0.036	FF	PP	OO	137	336	F	F	P	P	OT3	OT3	5.6	4.6
950	0	106-327	2	2009	-0.0992	0.036	MF	PN	YO	106	327	F	M	N	P	OT3	3OY	4	3
3240	0	326-367	5	2009	-0.176	0.036	FF	NN	OO	326	367	F	F	N	N	OT3	OT3	7.6	5.6
9200	0	462-537	5	2011	0.1766	0.036	MF	PN	YO	462	537	F	M	N	P	3OY	OT3	2.6	3.6
2204	0	336-363	3	2009	0.4254	0.036	MF	NN	YO	336	363	F	M	N	N	OT3	3OY	3.2	2.2
1773	0	136-345	3	2009		0.036	FF	PN	OO	136	345	F	F	N	P	OT3	OT3	3.2	4.2
5603	0	556-642	1	2011	-0.2218	0.036	MF	NN	YO	556	642	M	F	N	N	3OY	OT3	2.9	5.9
6492	0	538-598	2	2011	-0.1108	0.037	MM	SN	YY	538	598	M	M	N	S	3OY	3OY	3	3
1763	0	136-330	3	2009	-0.0365	0.037	FF	NN	YO	136	330	F	F	N	N	OT3	3OY	3.2	2.2
1235	0.06	314-400	2	2009	0.0736	0.037	MF	NN	YO	314	400	M	F	N	N	3OY	OT3	3	4
4306	0	335-336	5	2010	0.1609	0.037	FF	PN	OO	335	336	F	F	N	P	OT3	OT3	4.6	4.6
3050	0	141-362	5	2009	0.0005	0.037	MF	NN	YO	141	362	F	M	N	N	OT3	3OY	3.6	2.6
1051	0	141-314	2	2009	0.2836	0.037	MF	NN	YY	141	314	F	M	N	N	3OY	3OY	3	3
6382	0	531-598	2	2011	0.1267	0.037	MM	SN	YO	531	598	M	M	N	S	OT3	3OY	4	3
5386	0	540-552	1	2011	0.1104	0.037	MM	PN	YO	540	552	M	M	N	P	OT3	3OY	4.9	1.9
386	0	314-350	1	2009	0.2991	0.037	MM	NN	YY	314	350	M	M	N	N	3OY	3OY	2.9	1.9
2398	0	106-350	4	2009	-0.0275	0.037	MF	NN	YO	106	350	F	M	N	N	OT3	3OY	4.5	2.5
4611	0	326-573	1	2011	-0.055	0.037	MF	PN	YO	326	573	F	M	N	P	OT3	3OY	8.9	2.9
2388	0	106-330	4	2009	0.0696	0.037	FF	NN	YO	106	330	F	F	N	N	OT3	3OY	4.5	2.5
8522	0	541-553	4	2011		0.037	MM	NN	OO	541	553	M	M	N	N	OT3	OT3	3.5	5.5
1499	0	339-362	2	2009	0.1513	0.037	MF	PN	YY	339	362	F	M	P	N	3OY	3OY	3	2
1743	0.05	106-359	3	2009	-0.0946	0.037	FF	NN	OO	106	359	F	F	N	N	OT3	OT3	4.2	5.2
946	0	106-314	2	2009	-0.0657	0.038	MF	NN	YO	106	314	F	M	N	N	OT3	3OY	4	3
2511	0	248-345	4	2009		0.038	MF	PN	OO	248	345	M	F	N	P	OT3	OT3	5.5	4.5
8219	0	456-546	4	2011	-0.1283	0.038	MF	PN	YO	456	546	F	M	P	N	3OY	OT3	2.5	4.5
357	0	296-357	1	2009	-0.0232	0.038	MM	NN	YO	296	357	M	M	N	N	3OY	OT3	2.9	3.9
989	0	136-330	2	2009	-0.0365	0.038	FF	NN	YY	136	330	F	F	N	N	3OY	3OY	3	2
8225	0	456-556	4	2011	-0.2737	0.038	MF	PN	YO	456	556	F	M	P	N	3OY	OT3	2.5	3.5
5925	0	330-537	2	2011	-0.0421	0.038	MF	PN	YO	330	537	F	M	P	N	OT3	3OY	4	3
5802	0	141-533	2	2011	-0.0135	0.038	MF	SN	OO	141	533	F	M	N	S	OT3	OT3	5	4
1184	0	296-330	2	2009	-0.0808	0.038	MF	NN	YY	296	330	M	F	N	N	3OY	3OY	3	2
4641	0	330-542	1	2011	0.0798	0.038	MF	PN	YO	330	542	F	M	P	N	OT3	3OY	3.9	2.9
432	0	324-330	1	2009	-0.0631	0.038	FF	PN	YY	324	330	F	F	P	N	3OY	3OY	2.9	1.9
9533	0	553-649	5	2011		0.038	MF	PN	OO	553	649	M	F	N	P	OT3	OT3	5.6	6.6
1240	0	323-329	2	2009	-0.0231	0.038	MF	PN	YY	323	329	M	F	P	N	3OY	3OY	3	3
1380	0	329-357	2	2009	-0.0131	0.038	MF	NN	YO	329	357	F	M	N	N	3OY	OT3	3	4
3390	0	344-352	5	2009		0.038	FF	PN	YO	344	352	F	F	P	N	3OY	OT3	2.6	5.6
214	0	141-339	1	2009	-0.054	0.038	FF	PN	YY	141	339	F	F	N	P	3OY	3OY	2.9	2.9
1944	0	296-328	3	2009	0.2336	0.038	MM	NN	OO	296	328	M	M	N	N	OT3	OT3	3.2	3.2
2286	0	344-367	3	2009		0.039	FF	PN	YO	344	367	F	F	P	N	3OY	OT3	2.2	5.2
7047	0.5	351-474	3	2011	0.151	0.039	FF	SN	YO	351	474	F	F	N	S	OT3	3OY	3.2	2.2
3500	0	136-137	1	2010	-0.175	0.039	FF	NN	OO	136	137	F	F	N	N	OT3	OT3	3.9	4.9
6155	0.5	400-642	2	2011	-0.0859	0.039	FF	NN	OO	400	642	F	F	N	N	OT3	OT3	6	6
2075	0	327-339	3	2009	-0.1851	0.039	MF	PP	OO	327	339	M	F	P	P	OT3	OT3	3.2	3.2
7712	0	136-553	4	2011		0.039	MF	NN	OO	136	553	F	M	N	N	OT3	OT3	5.5	5.5
9408	0	539-552	5	2011	0.2346	0.039	MM	SP	YO	539	552	M	M	P	S	OT3	3OY	4.6	2.6
8126	0.05	375-546	4	2011	-0.2539	0.039	MF	PN	OO	375	546	F	M	P	N	OT3	OT3	5.5	4.5
8796	0.02	141-343	5	2011	-0.0902	0.039	FF	PP	OO	141	343	F	F	P	P	OT3	OT3	5.6	4.6
823	0	352-370	1	2009	0.1032	0.039	FF	NN	YO	352	370	F	F	N	N	OT3	3OY	4.9	1.9
5573	0	552-673	1	2011	-0.065	0.039	MM	PP	YO	552	673	M	M	P	P	3OY	OT3	1.9	3.9
972	0	106-367	2	2009	-0.184	0.039	FF	NN	OO	106	367	F	F	N	N	OT3	OT3	4	5
2831	0	350-362	4	2009	0.0428	0.039	MM	NN	YY	350	362	M	M	N	N	3OY	3OY	2.5	2.5
561	0.06	328-400	1	2009	-0.1547	0.039	MF	NN	YO	328	400	M	F	N	N	3OY	OT3	2.9	3.9
1498	0	339-359	2	2009	0.1964	0.039	FF	PN	YO	339	359	F	F	P	N	3OY	OT3	3	5
7921	0.08	330-558	4	2011	-0.0782	0.039	MF	PN	OO	330	558	F	M	P	N	OT3	OT3	4.5	4.5
9438	0.02	541-546	5	2011	-0.0658	0.039	MM	PP	OO	541	546	M	M	P	P	OT3	OT3	3.6	4.6
7829	0.1	289-539	4	2011	-0.0766	0.039	MF	PP	OO	289	539	F	M	P	P	OT3	OT3	6.5	4.5
7710	0	136-551	4	2011	0.3164	0.039	MF	NN	YO	136	551	F	M	N	N	OT3	3OY	5.5	2.5
1637	0	367-375	2	2009	-0.2378	0.039	FF	NN	YO	367	375	F	F	N	N	OT3	3OY	5	3
2561	0	296-344	4	2009		0.039	MF	PN	YO	296	344	M	F	N	P	OT3	3OY	3.5	2.5
6621	0.04	550-698	2	2011		0.039	MM	SN	YO	550	698	M	M	S	N	3OY	OT3	2	5
2939	0	106-137	5	2009	-0.1505	0.039	FF	NN	OO	106	137	F	F	N	N	OT3	OT3	4.6	4.6
8647	0	557-698	4	2011		0.039	MM	PN	OO	557	698	M	M	P	N	OT3	OT3	4.5	5.5
2920	0	105-330	5	2009	0.1473	0.04	MF	NN	YO	105	330	M	F	N	N	OT3	3OY	4.6	2.6
3509	0	136-335	1	2010	-0.1175	0.04	FF	NN	OO	136	335	F	F	N	N	OT3	OT3	3.9	3.9
4529	0	289-351	1	2011	-0.1711	0.04	FF	PN	YO	289	351	F	F	P	N	OT3	3OY	5.9	2.9
2953	0	106-335	5	2009	-0.1729	0.04	FF	NN	OO	106	335	F	F	N	N	OT3	OT3	4.6	3.6
3138	0	296-328	5	2009	0.2336	0.04	MM	PP	OO	296	328	M	M	P	P	OT3	OT3	3.6	3.6
9275	0.01	474-537	5	2011	-0.1892	0.04	MF	SP	YO	474	537	F	M	S	P	3OY	OT3	2.6	3.6
7802	0	141-573	4	2011	-0.0092	0.04	MF	PN	OO	141	573	F	M	N	P	OT3	OT3	5.5	3.5
537	0.08	328-329	1	2009	-0.211	0.04	MF	NN	YY	328	329	M	F	N	N	3OY	3OY	2.9	2.9
7666	0	104-551	4	2011	-0.0831	0.04	MM	SN	YO	104	551	M	M	S	N	OT3	3OY	6.5	2.5
1954	0	296-343	3	2009	0.0589	0.04	MF	NN	YO	296	343	M	F	N	N	OT3	3OY	3.2	2.2
6105	0.03	375-537	2	2011	0.032	0.04	MF	PN	YO	375	537	F	M	P	N	OT3	3OY	5	3
8433	1	534-598	4	2011	0.096	0.04	MM	SP	YO	534	598	M	M	P	S	3OY	OT3	2.5	3.5
4778	0	351-552	1	2011	-0.1702	0.04	MF	PN	YY	351	552	F	M	N	P	3OY	3OY	2.9	1.9
1229	0	314-362	2	2009	0.0219	0.04	MM	NN	YY	314	362	M	M	N	N	3OY	3OY	3	2
5169	0	504-546	1	2011	-0.15	0.04	MM	PN	OO	504	546	M	M	P	N	OT3	OT3	4.9	3.9
3798	0	141-328	2	2010	0.0892	0.04	MF	PN	OO	141	328	F	M	N	P	OT3	OT3	4	4
8972	0.17	336-573	5	2011	0.1743	0.04	MF	SP	OO	336	573	F	M	P	S	OT3	OT3	5.6	3.6
4592	0	326-538	1	2011	0.1253	0.04	MF	NN	YO	326	538	F	M	N	N	OT3	3OY	8.9	2.9
2028	0.08	325-339	3	2009	-0.0954	0.04	MF	PP	OO	325	339	M	F	P	P	OT3	OT3	5.2	3.2
8700	0	104-552	5	2011	0.1336	0.04	MM	SS	YO	104	552	M	M	S	S	OT3	3OY	6.6	2.6
4241	0	137-334	5	2010	-0.0301	0.04	FF	SP	OO	137	334	F	F	P	S	OT3	OT3	5.6	4.6
813	0	350-367	1	2009	-0.0525	0.04	MF	NN	YO	350	367	M	F	N	N	3OY	OT3	1.9	4.9
6133	0	400-504	2	2011	-0.1831	0.04	MF	PN	OO	400	504	F	M	N	P	OT3	OT3	6	5
1505	0	339-400	2	2009	0.022	0.04	FF	PN	YO	339	400	F	F	P	N	3OY	OT3	3	4
474	0	325-352	1	2009	0.0248	0.04	MF	PN	OO	325	352	M	F	P	N	OT3	OT3	4.9	4.9
8986	0	343-474	5	2011	-0.2145	0.04	FF	SP	YO	343	474	F	F	P	S	OT3	3OY	4.6	2.6
5959	0	335-531	2	2011	0.0269	0.04	MF	NN	OO	335	531	F	M	N	N	OT3	OT3	5	4
8710	0	104-698	5	2011		0.04	MM	SP	OO	104	698	M	M	S	P	OT3	OT3	6.6	5.6
3807	0	141-375	2	2010	0.1762	0.04	FF	NN	OO	141	375	F	F	N	N	OT3	OT3	4	4
400	0	323-327	1	2009	0.1013	0.04	MM	PP	YY	323	327	M	M	P	P	3OY	3OY	2.9	2.9
4739	0	343-556	1	2011	0.0489	0.04	MF	NN	YO	343	556	F	M	N	N	OT3	3OY	3.9	2.9
2585	0	323-344	4	2009		0.04	MF	PP	YO	323	344	M	F	P	P	OT3	3OY	3.5	2.5
9375	0.02	537-557	5	2011	0.1942	0.041	MM	PP	OO	537	557	M	M	P	P	OT3	OT3	3.6	4.6
2341	0	367-400	3	2009	0.1006	0.041	FF	NN	OO	367	400	F	F	N	N	OT3	OT3	5.2	4.2
2883	0	104-323	5	2009	-0.3183	0.041	MM	PN	OO	104	323	M	M	N	P	OT3	OT3	4.6	3.6
8868	0	289-698	5	2011		0.041	MF	PP	OO	289	698	F	M	P	P	OT3	OT3	6.6	5.6
2715	0	334-363	4	2009	-0.1921	0.041	MF	NN	YO	334	363	F	M	N	N	OT3	3OY	3.5	2.5
4864	0	375-558	1	2011	-0.1685	0.041	MF	PN	OO	375	558	F	M	P	N	OT3	OT3	4.9	3.9
4191	0.05	336-400	4	2010	0.0205	0.041	FF	NN	OO	336	400	F	F	N	N	OT3	OT3	4.5	5.5
963	0	106-344	2	2009		0.041	FF	PN	YO	106	344	F	F	N	P	OT3	3OY	4	2
426	0	323-400	1	2009	-0.0982	0.041	MF	PN	YO	323	400	M	F	P	N	3OY	OT3	2.9	3.9
6044	0	351-548	2	2011	-0.1476	0.041	MF	NN	YY	351	548	F	M	N	N	3OY	3OY	3	2
9165	0	450-698	5	2011		0.041	MF	PN	OO	450	698	F	M	N	P	OT3	OT3	4.6	5.6
9404	0	539-545	5	2011		0.041	MM	PN	OO	539	545	M	M	P	N	OT3	OT3	4.6	5.6
1050	0	141-296	2	2009	0.0456	0.041	MF	NN	YY	141	296	F	M	N	N	3OY	3OY	3	3
6190	0	450-673	2	2011	0.0048	0.041	MF	SN	OO	450	673	F	M	N	S	OT3	OT3	4	4
5318	0	537-557	1	2011	0.1942	0.041	MM	PN	YO	537	557	M	M	N	P	3OY	OT3	2.9	3.9
3457	0	105-106	1	2010	-0.0534	0.041	MF	NN	OO	105	106	M	F	N	N	OT3	OT3	4.9	4.9
9016	0	351-462	5	2011	0.0966	0.041	FF	SN	YO	351	462	F	F	S	N	OT3	3OY	3.6	2.6
436	0	324-336	1	2009	0.3163	0.041	FF	PN	YY	324	336	F	F	P	N	3OY	3OY	2.9	2.9
5481	0	545-698	1	2011		0.042	MM	NN	OO	545	698	M	M	N	N	OT3	OT3	4.9	4.9
5219	0.04	533-536	1	2011		0.042	MM	SN	YO	533	536	M	M	S	N	OT3	3OY	3.9	1.9
3515	0	136-363	1	2010	0.2818	0.042	MF	PN	YO	136	363	F	M	N	P	OT3	3OY	3.9	2.9
7443	0	536-698	3	2011		0.042	MM	NN	YO	536	698	M	M	N	N	3OY	OT3	2.2	5.2
358	0	296-359	1	2009	-0.1175	0.042	MF	NN	YO	296	359	M	F	N	N	3OY	OT3	2.9	4.9
5539	0	550-558	1	2011	0.3125	0.042	MM	SN	YO	550	558	M	M	S	N	3OY	OT3	1.9	3.9
16	0	104-328	1	2009	-0.1087	0.042	MM	NN	YO	104	328	M	M	N	N	OT3	3OY	3.9	2.9
4064	0.05	106-336	4	2010	-0.0766	0.042	FF	NN	OO	106	336	F	F	N	N	OT3	OT3	5.5	4.5
5674	0.2	104-534	2	2011	-0.068	0.042	MM	SP	YO	104	534	M	M	S	P	OT3	3OY	6	2
7837	0.05	289-552	4	2011	0.015	0.042	MF	SP	YO	289	552	F	M	P	S	OT3	3OY	6.5	2.5
4156	0	328-343	4	2010	-0.2369	0.042	MF	PN	OO	328	343	M	F	P	N	OT3	OT3	4.5	3.5
4189	0	336-370	4	2010	-0.1501	0.042	FF	SN	OO	336	370	F	F	N	S	OT3	OT3	4.5	3.5
7770	0	141-336	4	2011	-0.0462	0.042	FF	PN	OO	141	336	F	F	N	P	OT3	OT3	5.5	5.5
4299	0	334-335	5	2010	0.0407	0.042	FF	SN	OO	334	335	F	F	S	N	OT3	OT3	4.6	4.6
1077	0	141-367	2	2009	0.1468	0.042	FF	NN	YO	141	367	F	F	N	N	3OY	OT3	3	5
7265	0	465-539	3	2011	-0.098	0.042	MF	PN	YO	465	539	F	M	N	P	3OY	OT3	2.2	4.2
9116	0.01	400-537	5	2011	0.3675	0.042	MF	PN	OO	400	537	F	M	N	P	OT3	OT3	6.6	3.6
8641	0	557-558	4	2011	0.0918	0.042	MM	PN	OO	557	558	M	M	P	N	OT3	OT3	4.5	4.5
4130	0	289-328	4	2010	-0.1433	0.042	MF	PN	OO	289	328	F	M	N	P	OT3	OT3	5.5	4.5
6341	0	504-537	2	2011	0.231	0.042	MM	PN	YO	504	537	M	M	P	N	OT3	3OY	5	3
945	0	106-296	2	2009	-0.0653	0.042	MF	NN	YO	106	296	F	M	N	N	OT3	3OY	4	3
8241	0	462-537	4	2011	0.1766	0.042	MF	NN	YO	462	537	F	M	N	N	3OY	OT3	2.5	3.5
3034	0	141-325	5	2009	-0.0046	0.042	MF	PN	OO	141	325	F	M	N	P	OT3	OT3	3.6	5.6
356	0.13	296-352	1	2009	0.2371	0.042	MF	NN	YO	296	352	M	F	N	N	3OY	OT3	2.9	4.9
6503	0	539-548	2	2011	0.0269	0.042	MM	PN	YO	539	548	M	M	P	N	OT3	3OY	4	2
5290	0	536-555	1	2011		0.043	MM	NN	YO	536	555	M	M	N	N	3OY	OT3	1.9	3.9
9106	0	375-698	5	2011		0.043	MF	PP	OO	375	698	F	M	P	P	OT3	OT3	5.6	5.6
6537	0	541-546	2	2011	-0.0658	0.043	MM	NN	YO	541	546	M	M	N	N	3OY	OT3	3	4
212	0.04	141-336	1	2009	-0.0462	0.043	FF	NN	YY	141	336	F	F	N	N	3OY	3OY	2.9	2.9
6201	0	456-537	2	2011	-0.0045	0.043	MF	PN	YY	456	537	F	M	P	N	3OY	3OY	2	3
6466	0.05	537-552	2	2011	0.2727	0.043	MM	SN	YY	537	552	M	M	N	S	3OY	3OY	3	2
2916	0	105-325	5	2009	0.1956	0.043	MM	PN	OO	105	325	M	M	N	P	OT3	OT3	4.6	5.6
9453	0	542-546	5	2011	0.1072	0.043	MM	PN	OO	542	546	M	M	N	P	OT3	OT3	3.6	4.6
6348	0	504-546	2	2011	-0.15	0.043	MM	PN	OO	504	546	M	M	P	N	OT3	OT3	5	4
281	0.04	248-336	1	2009	-0.0465	0.043	MF	NN	YO	248	336	M	F	N	N	OT3	3OY	4.9	2.9
9412	0	539-557	5	2011	-0.1941	0.043	MM	PP	OO	539	557	M	M	P	P	OT3	OT3	4.6	4.6
5831	0	289-351	2	2011	-0.1711	0.043	FF	PN	YO	289	351	F	F	P	N	OT3	3OY	6	3
5988	0	343-400	2	2011	0.0639	0.043	FF	NN	OO	343	400	F	F	N	N	OT3	OT3	4	6
3352	0	339-367	5	2009	-0.3603	0.044	FF	PN	OO	339	367	F	F	P	N	OT3	OT3	3.6	5.6
6999	0	335-598	3	2011	-0.311	0.044	MF	SN	OO	335	598	F	M	N	S	OT3	OT3	5.2	3.2
9193	0	456-698	5	2011		0.044	MF	PP	YO	456	698	F	M	P	P	3OY	OT3	2.6	5.6
8111	0	375-462	4	2011	-0.0017	0.044	FF	PN	YO	375	462	F	F	P	N	OT3	3OY	5.5	2.5
9000	0	343-552	5	2011	0.2797	0.044	MF	SP	YO	343	552	F	M	P	S	OT3	3OY	4.6	2.6
9498	0	548-556	5	2011	-0.1373	0.044	MM	PP	YO	548	556	M	M	P	P	3OY	OT3	2.6	3.6
1482	0	336-362	2	2009	0.3193	0.044	MF	NN	YY	336	362	F	M	N	N	3OY	3OY	3	2
469	0	325-342	1	2009	0.103	0.044	MF	PN	OO	325	342	M	F	P	N	OT3	OT3	4.9	3.9
3758	0	106-343	2	2010	-0.0817	0.044	FF	NN	YO	106	343	F	F	N	N	OT3	3OY	5	3
4960	0	456-537	1	2011	-0.0045	0.044	MF	PN	YY	456	537	F	M	P	N	3OY	3OY	1.9	2.9
4528	0	289-343	1	2011	0.211	0.044	FF	PN	OO	289	343	F	F	P	N	OT3	OT3	5.9	3.9
3781	0	137-248	2	2010	-0.1566	0.045	MF	NN	OO	137	248	F	M	N	N	OT3	OT3	5	6
1216	0	314-335	2	2009	-0.2796	0.045	MF	NN	YY	314	335	M	F	N	N	3OY	3OY	3	3
5300	0	536-673	1	2011		0.045	MM	PN	YO	536	673	M	M	N	P	3OY	OT3	1.9	3.9
2483	0	141-344	4	2009		0.045	FF	PN	YO	141	344	F	F	N	P	OT3	3OY	3.5	2.5
1338	0	327-367	2	2009	0.2319	0.045	MF	PN	YO	327	367	M	F	P	N	3OY	OT3	3	5
3753	1	106-328	2	2010	-0.0676	0.045	MF	PN	OO	106	328	F	M	N	P	OT3	OT3	5	4
1415	0	332-340	2	2009	-0.0901	0.045	MF	NN	YO	332	340	M	F	N	N	OT3	3OY	5	3
9014	0	351-450	5	2011	-0.2023	0.045	FF	SN	OO	351	450	F	F	S	N	OT3	OT3	3.6	4.6
8946	0	336-400	5	2011	0.0205	0.045	FF	PN	OO	336	400	F	F	P	N	OT3	OT3	5.6	6.6
9428	0.03	540-556	5	2011	0.0674	0.045	MM	PP	OO	540	556	M	M	P	P	OT3	OT3	5.6	3.6
3685	0	343-367	1	2010	-0.0102	0.045	FF	NN	YO	343	367	F	F	N	N	3OY	OT3	2.9	5.9
6146	0	400-548	2	2011	0.3395	0.045	MF	NN	YO	400	548	F	M	N	N	OT3	3OY	6	2
5161	0.03	504-537	1	2011	0.231	0.045	MM	PN	YO	504	537	M	M	P	N	OT3	3OY	4.9	2.9
6158	0	400-673	2	2011	0.0027	0.045	MF	SN	OO	400	673	F	M	N	S	OT3	OT3	6	4
3075	0	248-352	5	2009	-0.0452	0.045	MF	NN	OO	248	352	M	F	N	N	OT3	OT3	5.6	5.6
527	0	327-352	1	2009	0.153	0.045	MF	PN	YO	327	352	M	F	P	N	3OY	OT3	2.9	4.9
8152	0	400-538	4	2011	0.2351	0.045	MF	NN	OO	400	538	F	M	N	N	OT3	OT3	6.5	3.5
3357	0	340-343	5	2009	-0.2245	0.045	FF	NN	YO	340	343	F	F	N	N	OT3	3OY	3.6	2.6
4555	0	289-548	1	2011	0.0404	0.045	MF	PN	YO	289	548	F	M	P	N	OT3	3OY	5.9	1.9
4160	0.33	328-375	4	2010	-0.0052	0.045	MF	PN	OO	328	375	M	F	P	N	OT3	OT3	4.5	4.5
2948	0	106-326	5	2009	-0.1781	0.045	FF	NN	OO	106	326	F	F	N	N	OT3	OT3	4.6	7.6
5179	0	504-558	1	2011	-0.0629	0.045	MM	PN	OO	504	558	M	M	P	N	OT3	OT3	4.9	3.9
2482	0	141-343	4	2009	-0.0902	0.045	FF	NN	YO	141	343	F	F	N	N	OT3	3OY	3.5	2.5
1408	0	330-370	2	2009	0.0101	0.046	FF	NN	YY	330	370	F	F	N	N	3OY	3OY	2	2
7142	0	400-472	3	2011	0.004	0.046	FF	PN	YO	400	472	F	F	N	P	OT3	3OY	6.2	2.2
6435	0	536-537	2	2011		0.046	MM	NN	YY	536	537	M	M	N	N	3OY	3OY	2	3
3307	0	334-359	5	2009	0.1103	0.046	FF	PN	OO	334	359	F	F	P	N	OT3	OT3	3.6	5.6
8175	0	450-465	4	2011	-0.0984	0.046	FF	NN	YO	450	465	F	F	N	N	OT3	3OY	4.5	2.5
3181	0	323-325	5	2009	0.2454	0.046	MM	PP	OO	323	325	M	M	P	P	OT3	OT3	3.6	5.6
8570	0	546-557	4	2011	-0.1119	0.046	MM	PN	OO	546	557	M	M	N	P	OT3	OT3	4.5	4.5
1067	0	141-343	2	2009	-0.0902	0.046	FF	NN	YY	141	343	F	F	N	N	3OY	3OY	3	2
6114	0	375-550	2	2011	0.1295	0.046	MF	SP	YO	375	550	F	M	P	S	OT3	3OY	5	2
814	0	350-370	1	2009	0.0623	0.046	MF	NN	YY	350	370	M	F	N	N	3OY	3OY	1.9	1.9
6012	0	343-556	2	2011	0.0489	0.046	MF	NN	YO	343	556	F	M	N	N	OT3	3OY	4	3
2860	0.08	362-370	4	2009	0.0602	0.046	MF	NN	YY	362	370	M	F	N	N	3OY	3OY	2.5	2.5
1094	0	221-335	2	2009	-0.0519	0.046	MF	PN	YO	221	335	M	F	P	N	OT3	3OY	5	3
8980	0	343-400	5	2011	0.0639	0.046	FF	PN	OO	343	400	F	F	P	N	OT3	OT3	4.6	6.6
5860	0	289-558	2	2011	-0.0123	0.047	MF	PN	OO	289	558	F	M	P	N	OT3	OT3	6	4
377	0	314-336	1	2009	-0.2508	0.047	MF	NN	YY	314	336	M	F	N	N	3OY	3OY	2.9	2.9
4967	0	456-545	1	2011		0.047	MF	PN	YO	456	545	F	M	P	N	3OY	OT3	1.9	4.9
351	0	296-342	1	2009	-0.1282	0.047	MF	NN	YO	296	342	M	F	N	N	3OY	OT3	2.9	3.9
8523	0	541-555	4	2011	-0.0426	0.047	MM	NN	OO	541	555	M	M	N	N	OT3	OT3	3.5	4.5
5855	0	289-550	2	2011	-0.0869	0.047	MF	SP	YO	289	550	F	M	P	S	OT3	3OY	6	2
3630	0	329-375	1	2010	0.0446	0.047	FF	PN	OO	329	375	F	F	P	N	OT3	OT3	3.9	3.9
5846	0.04	289-537	2	2011	-0.107	0.047	MF	PN	YO	289	537	F	M	P	N	OT3	3OY	6	3
3966	0	137-363	3	2010	-0.1701	0.047	MF	PN	OO	137	363	F	M	N	P	OT3	OT3	5.2	3.2
1068	0	141-344	2	2009		0.047	FF	PN	YY	141	344	F	F	N	P	3OY	3OY	3	2
9475	0	545-558	5	2011		0.047	MM	NN	OO	545	558	M	M	N	N	OT3	OT3	5.6	4.6
1324	0	327-339	2	2009	-0.1851	0.047	MF	PP	YY	327	339	M	F	P	P	3OY	3OY	3	3
4078	0	136-334	4	2010	0.0372	0.047	FF	SN	OO	136	334	F	F	N	S	OT3	OT3	4.5	4.5
4361	0	104-548	1	2011	0.0445	0.047	MM	PN	YO	104	548	M	M	P	N	OT3	3OY	5.9	1.9
2373	0	104-367	4	2009	0.1388	0.047	MF	NN	OO	104	367	M	F	N	N	OT3	OT3	4.5	5.5
6449	0	536-558	2	2011		0.047	MM	NN	YO	536	558	M	M	N	N	3OY	OT3	2	4
1199	0.14	296-359	2	2009	-0.1175	0.047	MF	NN	YO	296	359	M	F	N	N	3OY	OT3	3	5
8354	0	504-546	4	2011	-0.15	0.048	MM	PN	OO	504	546	M	M	P	N	OT3	OT3	5.5	4.5
5981	0	335-644	2	2011	-0.2419	0.048	FF	SN	OO	335	644	F	F	N	S	OT3	OT3	5	4
9521	0	552-558	5	2011	0.2243	0.048	MM	SN	YO	552	558	M	M	S	N	3OY	OT3	2.6	4.6
2175	0	335-339	3	2009	-0.2258	0.048	FF	PN	OO	335	339	F	F	N	P	OT3	OT3	3.2	3.2
3366	0	340-375	5	2009	-0.2031	0.048	FF	NN	OO	340	375	F	F	N	N	OT3	OT3	3.6	3.6
3882	0	336-370	2	2010	-0.1501	0.048	FF	PN	YO	336	370	F	F	N	P	OT3	3OY	4	3
4540	0	289-504	1	2011	0.0614	0.048	MF	PP	OO	289	504	F	M	P	P	OT3	OT3	5.9	4.9
6026	0	351-456	2	2011	-0.1782	0.048	FF	PN	YY	351	456	F	F	N	P	3OY	3OY	3	2
7235	0	462-536	3	2011		0.048	MF	NN	YY	462	536	F	M	N	N	3OY	3OY	2.2	2.2
2938	0	106-136	5	2009	0.0285	0.048	FF	NN	OO	106	136	F	F	N	N	OT3	OT3	4.6	3.6
6698	0.5	104-375	3	2011	-0.1442	0.048	MF	SP	OO	104	375	M	F	S	P	OT3	OT3	6.2	5.2
2928	0	105-344	5	2009		0.048	MF	PN	YO	105	344	M	F	N	P	OT3	3OY	4.6	2.6
622	0	332-357	1	2009	-0.0888	0.048	MM	NN	OO	332	357	M	M	N	N	OT3	OT3	4.9	3.9
3121	0	289-340	5	2009	-0.2392	0.048	FF	NN	OO	289	340	F	F	N	N	OT3	OT3	4.6	3.6
2818	0	345-350	4	2009		0.048	MF	PN	YO	345	350	F	M	P	N	OT3	3OY	4.5	2.5
6462	0	537-545	2	2011		0.048	MM	NN	YO	537	545	M	M	N	N	3OY	OT3	3	5
3291	0	330-359	5	2009	0.1013	0.048	FF	NN	YO	330	359	F	F	N	N	3OY	OT3	2.6	5.6
8952	0	336-474	5	2011	0.051	0.048	FF	SP	YO	336	474	F	F	P	S	OT3	3OY	5.6	2.6
1977	0	314-339	3	2009	0.0114	0.048	MF	PN	OO	314	339	M	F	N	P	OT3	OT3	3.2	3.2
6222	0	456-698	2	2011		0.048	MF	PN	YO	456	698	F	M	P	N	3OY	OT3	2	5
4955	0	456-504	1	2011	-0.1739	0.048	MF	PP	YO	456	504	F	M	P	P	3OY	OT3	1.9	4.9
3310	0	334-367	5	2009	0.0636	0.048	FF	PN	OO	334	367	F	F	P	N	OT3	OT3	3.6	5.6
840	0	359-400	1	2009	-0.1424	0.048	FF	NN	OO	359	400	F	F	N	N	OT3	OT3	4.9	3.9
6023	0	351-375	2	2011	-0.0992	0.049	FF	PN	YO	351	375	F	F	N	P	3OY	OT3	3	5
3443	0	104-329	1	2010	0.038	0.049	MF	PN	OO	104	329	M	F	N	P	OT3	OT3	4.9	3.9
3491	0	106-339	1	2010	-0.0036	0.049	FF	PN	OO	106	339	F	F	N	P	OT3	OT3	4.9	3.9
2966	0	106-370	5	2009	-0.1153	0.049	FF	PN	YO	106	370	F	F	N	P	OT3	3OY	4.6	2.6
3136	0	296-325	5	2009	-0.0223	0.049	MM	PP	OO	296	325	M	M	P	P	OT3	OT3	3.6	5.6
968	0	106-359	2	2009	-0.0946	0.049	FF	NN	OO	106	359	F	F	N	N	OT3	OT3	4	5
7216	0.03	456-548	3	2011	-0.0696	0.049	MF	PN	YY	456	548	F	M	P	N	3OY	3OY	2.2	2.2
517	0	327-336	1	2009	0.244	0.049	MF	PN	YY	327	336	M	F	P	N	3OY	3OY	2.9	2.9
9036	0	351-556	5	2011	-0.2245	0.049	MF	SP	OO	351	556	F	M	S	P	OT3	OT3	3.6	3.6
6345	0	504-541	2	2011	0.3045	0.049	MM	PN	YO	504	541	M	M	P	N	OT3	3OY	5	3
1913	0	289-325	3	2009	-0.0826	0.049	MF	PN	OO	289	325	F	M	N	P	OT3	OT3	4.2	5.2
3408	0	352-363	5	2009	-0.0294	0.049	MF	PN	YO	352	363	F	M	N	P	OT3	3OY	5.6	2.6
5441	0	542-673	1	2011	0.1087	0.049	MM	PN	YO	542	673	M	M	N	P	3OY	OT3	2.9	3.9
8277	0	465-548	4	2011	-0.0588	0.049	MF	NN	YY	465	548	F	M	N	N	3OY	3OY	2.5	2.5
3339	0	336-367	5	2009	-0.1529	0.049	FF	NN	OO	336	367	F	F	N	N	OT3	OT3	3.6	5.6
4754	0	351-456	1	2011	-0.1782	0.049	FF	PN	YY	351	456	F	F	N	P	3OY	3OY	2.9	1.9
3643	0	330-400	1	2010	-0.1076	0.05	FF	NN	YO	330	400	F	F	N	N	3OY	OT3	2.9	4.9
5779	0	137-598	2	2011	-0.1557	0.05	MF	SP	YO	137	598	F	M	P	S	OT3	3OY	6	3
3947	0	136-248	3	2010	0.2907	0.05	MF	NN	OO	136	248	F	M	N	N	OT3	OT3	4.2	6.2
8995	0	343-542	5	2011	-0.0305	0.05	MF	PN	OO	343	542	F	M	P	N	OT3	OT3	4.6	3.6
9152	0	450-546	5	2011	0.077	0.05	MF	PN	OO	450	546	F	M	N	P	OT3	OT3	4.6	4.6
6751	0	136-534	3	2011	-0.0005	0.05	MF	PN	YO	136	534	F	M	N	P	OT3	3OY	5.2	2.2
1213	0.03	314-330	2	2009	0.1678	0.05	MF	NN	YY	314	330	M	F	N	N	3OY	3OY	3	2
4854	0	375-546	1	2011	-0.2539	0.05	MF	PN	OO	375	546	F	M	P	N	OT3	OT3	4.9	3.9
3576	0	289-329	1	2010	0.0423	0.05	FF	PN	OO	289	329	F	F	N	P	OT3	OT3	4.9	3.9
6056	0	351-673	2	2011	-0.0844	0.05	MF	SN	YO	351	673	F	M	N	S	3OY	OT3	3	4
3687	0	343-375	1	2010	0.1097	0.051	FF	NN	YO	343	375	F	F	N	N	3OY	OT3	2.9	3.9
4628	0	330-465	1	2011	0.0185	0.051	FF	PN	YO	330	465	F	F	P	N	OT3	3OY	3.9	1.9
8415	0	533-698	4	2011		0.051	MM	SN	OO	533	698	M	M	S	N	OT3	OT3	4.5	5.5
4022	0	335-363	3	2010	-0.0363	0.051	MF	PN	OO	335	363	F	M	N	P	OT3	OT3	4.2	3.2
94	0	106-327	1	2009	-0.0992	0.051	MF	PN	YO	106	327	F	M	N	P	OT3	3OY	3.9	2.9
4589	0	326-534	1	2011	0.1326	0.051	MF	PN	YO	326	534	F	M	N	P	OT3	3OY	8.9	1.9
511	0	327-328	1	2009	-0.1242	0.051	MM	PN	YY	327	328	M	M	P	N	3OY	3OY	2.9	2.9
2395	0	106-343	4	2009	-0.0817	0.051	FF	NN	YO	106	343	F	F	N	N	OT3	3OY	4.5	2.5
402	0	323-329	1	2009	-0.0231	0.051	MF	PN	YY	323	329	M	F	P	N	3OY	3OY	2.9	2.9
5867	0	289-698	2	2011		0.051	MF	PN	OO	289	698	F	M	P	N	OT3	OT3	6	5
1224	0.03	314-345	2	2009		0.051	MF	PN	YO	314	345	M	F	N	P	3OY	OT3	3	4
53	0	105-325	1	2009	0.1956	0.051	MM	PN	OO	105	325	M	M	N	P	OT3	OT3	3.9	4.9
2376	0	104-400	4	2009	0.0765	0.051	MF	NN	OO	104	400	M	F	N	N	OT3	OT3	4.5	4.5
4776	0	351-550	1	2011	-0.1964	0.052	MF	SN	YY	351	550	F	M	N	S	3OY	3OY	2.9	1.9
3487	0	106-330	1	2010	0.0696	0.052	FF	NN	YO	106	330	F	F	N	N	OT3	3OY	4.9	2.9
3775	0.05	136-362	2	2010	0.3234	0.052	MF	NN	YO	136	362	F	M	N	N	OT3	3OY	4	3
7447	0	537-541	3	2011	0.0793	0.052	MM	NN	OO	537	541	M	M	N	N	OT3	OT3	3.2	3.2
5031	0	462-537	1	2011	0.1766	0.052	MF	NN	YY	462	537	F	M	N	N	3OY	3OY	1.9	2.9
913	0	105-327	2	2009	-0.1513	0.052	MM	PN	YO	105	327	M	M	N	P	OT3	3OY	4	3
2044	0	325-400	3	2009	-0.1076	0.052	MF	PN	OO	325	400	M	F	P	N	OT3	OT3	5.2	4.2
6126	0	375-698	2	2011		0.052	MF	PN	OO	375	698	F	M	P	N	OT3	OT3	5	5
4362	0.04	104-550	1	2011	-0.004	0.052	MM	SP	YO	104	550	M	M	P	S	OT3	3OY	5.9	1.9
11	0	104-323	1	2009	-0.3183	0.052	MM	PN	YO	104	323	M	M	N	P	OT3	3OY	3.9	2.9
5367	0	539-557	1	2011	-0.1941	0.052	MM	PP	OO	539	557	M	M	P	P	OT3	OT3	3.9	3.9
8056	0	351-541	4	2011	-0.2749	0.052	MF	NN	OO	351	541	F	M	N	N	OT3	OT3	3.5	3.5
2248	0.67	341-362	3	2009	0.2547	0.052	MF	NN	YY	341	362	F	M	N	N	3OY	3OY	2.2	2.2
3582	0	289-343	1	2010	0.211	0.052	FF	NN	YO	289	343	F	F	N	N	OT3	3OY	4.9	2.9
8509	0	540-558	4	2011	0.108	0.052	MM	NN	OO	540	558	M	M	N	N	OT3	OT3	5.5	4.5
6135	0	400-533	2	2011	-0.0219	0.053	MF	SN	OO	400	533	F	M	N	S	OT3	OT3	6	4
2392	0	106-339	4	2009	-0.0036	0.053	FF	PN	OO	106	339	F	F	N	P	OT3	OT3	4.5	3.5
2836	0	350-400	4	2009	0.087	0.053	MF	NN	YO	350	400	M	F	N	N	3OY	OT3	2.5	4.5
8633	0	556-557	4	2011	-0.1119	0.053	MM	PN	OO	556	557	M	M	N	P	OT3	OT3	3.5	4.5
5463	0	545-546	1	2011		0.053	MM	NN	OO	545	546	M	M	N	N	OT3	OT3	4.9	3.9
6837	0.03	141-540	3	2011	-0.2354	0.053	MF	NN	OO	141	540	F	M	N	N	OT3	OT3	5.2	5.2
2503	0	248-334	4	2009	-0.0028	0.053	MF	NN	OO	248	334	M	F	N	N	OT3	OT3	5.5	3.5
8965	0	336-551	5	2011	0.048	0.053	MF	PP	YO	336	551	F	M	P	P	OT3	3OY	5.6	2.6
522	0	327-342	1	2009	-0.0743	0.053	MF	PN	YO	327	342	M	F	P	N	3OY	OT3	2.9	3.9
3235	0	326-345	5	2009		0.053	FF	PN	OO	326	345	F	F	N	P	OT3	OT3	7.6	4.6
8279	0	465-552	4	2011	0.2595	0.053	MF	SN	YY	465	552	F	M	N	S	3OY	3OY	2.5	2.5
8693	0	104-540	5	2011	-0.075	0.053	MM	SP	OO	104	540	M	M	S	P	OT3	OT3	6.6	5.6
2222	0.04	339-370	3	2009	-0.0701	0.053	FF	PN	YO	339	370	F	F	P	N	OT3	3OY	3.2	2.2
5431	0	542-555	1	2011	0.2866	0.054	MM	NN	YO	542	555	M	M	N	N	3OY	OT3	2.9	3.9
4838	0	375-465	1	2011	-0.1951	0.054	FF	PN	YO	375	465	F	F	P	N	OT3	3OY	4.9	1.9
147	0	136-345	1	2009		0.054	FF	PN	YO	136	345	F	F	N	P	3OY	OT3	2.9	3.9
2200	0	336-352	3	2009	-0.0495	0.054	FF	NN	OO	336	352	F	F	N	N	OT3	OT3	3.2	5.2
8269	0.06	465-537	4	2011	-0.0376	0.054	MF	NN	YO	465	537	F	M	N	N	3OY	OT3	2.5	3.5
3407	0	352-362	5	2009	-0.125	0.054	MF	NN	YO	352	362	F	M	N	N	OT3	3OY	5.6	2.6
1148	0	289-323	2	2009	-0.1809	0.054	MF	PN	YO	289	323	F	M	N	P	OT3	3OY	4	3
1073	0	141-359	2	2009	-0.0218	0.054	FF	NN	YO	141	359	F	F	N	N	3OY	OT3	3	5
2506	0	248-339	4	2009	-0.0087	0.054	MF	PN	OO	248	339	M	F	N	P	OT3	OT3	5.5	3.5
8676	0	104-343	5	2011	-0.075	0.054	MF	SP	OO	104	343	M	F	S	P	OT3	OT3	6.6	4.6
6065	0	352-474	2	2011	-0.2164	0.054	FF	PN	YO	352	474	F	F	N	P	OT3	3OY	7	2
9551	0	557-558	5	2011	0.0918	0.054	MM	PN	OO	557	558	M	M	P	N	OT3	OT3	4.6	4.6
515	0	327-334	1	2009	0.1768	0.055	MF	PN	YY	327	334	M	F	P	N	3OY	3OY	2.9	2.9
7317	0.04	474-540	3	2011	0.442	0.055	MF	SN	YO	474	540	F	M	S	N	3OY	OT3	2.2	5.2
4083	0	136-363	4	2010	0.2818	0.055	MF	PN	OO	136	363	F	M	N	P	OT3	OT3	4.5	3.5
5361	0	539-550	1	2011	-0.0183	0.055	MM	SP	YO	539	550	M	M	P	S	OT3	3OY	3.9	1.9
6891	0	289-673	3	2011	-0.1027	0.055	MF	SP	OO	289	673	F	M	P	S	OT3	OT3	6.2	4.2
4678	0.09	335-534	1	2011	-0.2527	0.055	MF	PN	YO	335	534	F	M	N	P	OT3	3OY	4.9	1.9
590	0	330-338	1	2009	0.0518	0.055	FF	PN	YY	330	338	F	F	N	P	3OY	3OY	1.9	1.9
7113	0	375-504	3	2011	-0.1118	0.055	MF	PP	OO	375	504	F	M	P	P	OT3	OT3	5.2	5.2
8021	0	343-541	4	2011	0.0742	0.055	MF	NN	OO	343	541	F	M	N	N	OT3	OT3	4.5	3.5
1479	0.06	336-352	2	2009	-0.0495	0.055	FF	NN	YO	336	352	F	F	N	N	3OY	OT3	3	5
2195	0	336-342	3	2009	-0.0955	0.055	FF	NN	OO	336	342	F	F	N	N	OT3	OT3	3.2	4.2
5413	0	541-558	1	2011	-0.1704	0.055	MM	NN	YO	541	558	M	M	N	N	3OY	OT3	2.9	3.9
8695	0	104-542	5	2011	0.1489	0.055	MM	SN	OO	104	542	M	M	S	N	OT3	OT3	6.6	3.6
958	0	106-339	2	2009	-0.0036	0.055	FF	PN	YO	106	339	F	F	N	P	OT3	3OY	4	3
8994	0	343-541	5	2011	0.0742	0.055	MF	PP	OO	343	541	F	M	P	P	OT3	OT3	4.6	3.6
2701	0	330-400	4	2009	-0.1076	0.055	FF	NN	YO	330	400	F	F	N	N	3OY	OT3	2.5	4.5
1765	0	136-335	3	2009	-0.1175	0.055	FF	NN	OO	136	335	F	F	N	N	OT3	OT3	3.2	3.2
8578	0	548-551	4	2011	-0.1411	0.055	MM	NN	YY	548	551	M	M	N	N	3OY	3OY	2.5	2.5
4751	0	351-375	1	2011	-0.0992	0.055	FF	PN	YO	351	375	F	F	N	P	3OY	OT3	2.9	4.9
2443	0	137-325	4	2009	0.2209	0.055	MF	PN	OO	137	325	F	M	N	P	OT3	OT3	4.5	5.5
9066	0	352-553	5	2011		0.056	MF	PN	OO	352	553	F	M	P	N	OT3	OT3	7.6	5.6
907	0	105-289	2	2009	0.2451	0.056	MF	NN	OO	105	289	M	F	N	N	OT3	OT3	4	4
577	0	329-357	1	2009	-0.0131	0.056	MF	NN	YO	329	357	F	M	N	N	3OY	OT3	2.9	3.9
4355	0	104-541	1	2011	0.036	0.056	MM	PN	YO	104	541	M	M	P	N	OT3	3OY	5.9	2.9
608	0	330-400	1	2009	-0.1076	0.056	FF	NN	YO	330	400	F	F	N	N	3OY	OT3	1.9	3.9
108	0	106-344	1	2009		0.056	FF	PN	YO	106	344	F	F	N	P	OT3	3OY	3.9	1.9
3611	0	328-343	1	2010	-0.2369	0.056	MF	PN	YO	328	343	M	F	P	N	OT3	3OY	3.9	2.9
7331	0	474-649	3	2011		0.056	FF	SP	YO	474	649	F	F	S	P	3OY	OT3	2.2	6.2
8547	0	542-673	4	2011	0.1087	0.056	MM	SN	OO	542	673	M	M	N	S	OT3	OT3	3.5	4.5
5008	0	461-551	1	2011	-0.0146	0.056	MF	PN	YY	461	551	F	M	P	N	3OY	3OY	1.9	1.9
4775	0	351-548	1	2011	-0.1476	0.056	MF	NN	YY	351	548	F	M	N	N	3OY	3OY	2.9	1.9
2608	0.25	325-344	4	2009		0.056	MF	PP	YO	325	344	M	F	P	P	OT3	3OY	5.5	2.5
1063	0	141-339	2	2009	-0.054	0.056	FF	PN	YY	141	339	F	F	N	P	3OY	3OY	3	3
7675	0	104-642	4	2011	-0.1179	0.057	MF	SN	OO	104	642	M	F	S	N	OT3	OT3	6.5	6.5
2404	0	106-367	4	2009	-0.184	0.057	FF	NN	OO	106	367	F	F	N	N	OT3	OT3	4.5	5.5
4853	0.03	375-545	1	2011		0.057	MF	PN	OO	375	545	F	M	P	N	OT3	OT3	4.9	4.9
97	0	106-330	1	2009	0.0696	0.057	FF	NN	YO	106	330	F	F	N	N	OT3	3OY	3.9	1.9
4317	0	343-352	5	2010	0.2998	0.057	FF	NN	OO	343	352	F	F	N	N	OT3	OT3	3.6	6.6
2422	0	136-339	4	2009	-0.1159	0.057	FF	PN	OO	136	339	F	F	N	P	OT3	OT3	3.5	3.5
8319	0	474-531	4	2011	-0.3958	0.057	MF	SN	YO	474	531	F	M	S	N	3OY	OT3	2.5	4.5
1671	0	104-357	3	2009	-0.1304	0.057	MM	NN	OO	104	357	M	M	N	N	OT3	OT3	4.2	4.2
6575	0	545-558	2	2011		0.057	MM	NN	OO	545	558	M	M	N	N	OT3	OT3	5	4
8140	0.05	375-698	4	2011		0.057	MF	PN	OO	375	698	F	M	P	N	OT3	OT3	5.5	5.5
5484	0	546-550	1	2011	-0.0083	0.057	MM	SN	YO	546	550	M	M	N	S	OT3	3OY	3.9	1.9
2475	0	141-330	4	2009	0.0189	0.057	FF	NN	YO	141	330	F	F	N	N	OT3	3OY	3.5	2.5
3294	0	330-367	5	2009	0.1061	0.058	FF	NN	YO	330	367	F	F	N	N	3OY	OT3	2.6	5.6
6500	0	539-542	2	2011	-0.2452	0.058	MM	PN	YO	539	542	M	M	P	N	OT3	3OY	4	3
5353	0.05	539-540	1	2011	-0.029	0.058	MM	PN	OO	539	540	M	M	P	N	OT3	OT3	3.9	4.9
5600	0	556-559	1	2011		0.058	MM	NN	YY	556	559	M	M	N	N	3OY	3OY	2.9	1.9
6508	0	539-557	2	2011	-0.1941	0.058	MM	PP	OO	539	557	M	M	P	P	OT3	OT3	4	4
1965	0	296-375	3	2009	0.2363	0.058	MF	NN	OO	296	375	M	F	N	N	OT3	OT3	3.2	3.2
3498	0	106-375	1	2010	-0.1033	0.058	FF	NN	OO	106	375	F	F	N	N	OT3	OT3	4.9	3.9
4712	0	343-456	1	2011	-0.0622	0.058	FF	PN	YO	343	456	F	F	N	P	OT3	3OY	3.9	1.9
2450	0	137-336	4	2009	-0.1822	0.058	FF	NN	OO	137	336	F	F	N	N	OT3	OT3	4.5	3.5
4923	0	450-537	1	2011	0.1454	0.058	MF	NN	YO	450	537	F	M	N	N	OT3	3OY	3.9	2.9
218	0	141-343	1	2009	-0.0902	0.058	FF	NN	YY	141	343	F	F	N	N	3OY	3OY	2.9	1.9
135	0	136-330	1	2009	-0.0365	0.058	FF	NN	YY	136	330	F	F	N	N	3OY	3OY	2.9	1.9
2485	0	141-350	4	2009	0.0552	0.059	MF	NN	YO	141	350	F	M	N	N	OT3	3OY	3.5	2.5
686	0	336-366	1	2009	-0.077	0.059	MF	NN	YY	336	366	F	M	N	N	3OY	3OY	2.9	2.9
6059	0.07	352-400	2	2011	0.2108	0.059	FF	NN	OO	352	400	F	F	N	N	OT3	OT3	7	6
5668	0	104-465	2	2011	-0.0879	0.059	MF	SN	YO	104	465	M	F	S	N	OT3	3OY	6	2
4080	0	136-336	4	2010	0.1254	0.059	FF	NN	OO	136	336	F	F	N	N	OT3	OT3	4.5	4.5
92	0	106-325	1	2009	0.0512	0.059	MF	PN	OO	106	325	F	M	N	P	OT3	OT3	3.9	4.9
3483	0	106-289	1	2010	0.1515	0.059	FF	NN	OO	106	289	F	F	N	N	OT3	OT3	4.9	4.9
4065	0	106-343	4	2010	-0.0817	0.059	FF	NN	OO	106	343	F	F	N	N	OT3	OT3	5.5	3.5
2571	0.05	296-375	4	2009	0.2363	0.059	MF	NN	OO	296	375	M	F	N	N	OT3	OT3	3.5	3.5
6477	0	537-698	2	2011		0.059	MM	NN	YO	537	698	M	M	N	N	3OY	OT3	3	5
1927	0	289-344	3	2009		0.06	FF	PN	YO	289	344	F	F	N	P	OT3	3OY	4.2	2.2
5420	0	541-673	1	2011	0.0468	0.06	MM	PN	YO	541	673	M	M	N	P	3OY	OT3	2.9	3.9
4982	0	456-642	1	2011	-0.2015	0.06	FF	PN	YO	456	642	F	F	P	N	3OY	OT3	1.9	5.9
2421	0	136-336	4	2009	0.1254	0.06	FF	NN	OO	136	336	F	F	N	N	OT3	OT3	3.5	3.5
5616	0.12	557-698	1	2011		0.06	MM	PN	OO	557	698	M	M	P	N	OT3	OT3	3.9	4.9
6009	0	343-550	2	2011	-0.0963	0.06	MF	SN	YO	343	550	F	M	N	S	OT3	3OY	4	2
4841	0	375-504	1	2011	-0.1118	0.06	MF	PP	OO	375	504	F	M	P	P	OT3	OT3	4.9	4.9
7992	0.06	336-553	4	2011		0.061	MF	PN	OO	336	553	F	M	P	N	OT3	OT3	5.5	5.5
685	0	336-363	1	2009	0.4254	0.061	MF	NN	YY	336	363	F	M	N	N	3OY	3OY	2.9	1.9
117	0	106-367	1	2009	-0.184	0.061	FF	NN	OO	106	367	F	F	N	N	OT3	OT3	3.9	4.9
9570	0	649-698	5	2011		0.061	MF	PP	OO	649	698	F	M	P	P	OT3	OT3	6.6	5.6
519	0	327-339	1	2009	-0.1851	0.061	MF	PP	YY	327	339	M	F	P	P	3OY	3OY	2.9	2.9
7834	0.11	289-546	4	2011	-0.0815	0.061	MF	PN	OO	289	546	F	M	P	N	OT3	OT3	6.5	4.5
8488	0	539-555	4	2011	-0.0691	0.061	MM	PN	OO	539	555	M	M	P	N	OT3	OT3	4.5	4.5
8350	0	504-540	4	2011	0.0176	0.061	MM	PN	OO	504	540	M	M	P	N	OT3	OT3	5.5	5.5
7668	0	104-553	4	2011		0.062	MM	SN	OO	104	553	M	M	S	N	OT3	OT3	6.5	5.5
7669	0	104-555	4	2011	0.1232	0.062	MM	SN	OO	104	555	M	M	S	N	OT3	OT3	6.5	4.5
6233	0	462-539	2	2011	0.3203	0.062	MF	PN	YO	462	539	F	M	N	P	3OY	OT3	2	4
9403	0	539-542	5	2011	-0.2452	0.062	MM	PN	OO	539	542	M	M	P	N	OT3	OT3	4.6	3.6
8060	0.06	351-548	4	2011	-0.1476	0.062	MF	NN	YO	351	548	F	M	N	N	OT3	3OY	3.5	2.5
3692	0	352-370	1	2010	0.1032	0.062	FF	PN	YO	352	370	F	F	N	P	OT3	3OY	5.9	2.9
3126	0	289-352	5	2009	0.0495	0.062	FF	NN	OO	289	352	F	F	N	N	OT3	OT3	4.6	5.6
3349	0	339-359	5	2009	0.1964	0.062	FF	PN	OO	339	359	F	F	P	N	OT3	OT3	3.6	5.6
2522	0	289-296	4	2009	-0.1174	0.062	MF	NN	OO	289	296	F	M	N	N	OT3	OT3	4.5	3.5
6853	0.07	141-698	3	2011		0.062	MF	NN	OO	141	698	F	M	N	N	OT3	OT3	5.2	5.2
1267	0	325-329	2	2009	0.1905	0.062	MF	PN	YO	325	329	M	F	P	N	OT3	3OY	5	3
9075	0.02	352-698	5	2011		0.062	MF	PP	OO	352	698	F	M	P	P	OT3	OT3	7.6	5.6
1620	0.14	359-400	2	2009	-0.1424	0.062	FF	NN	OO	359	400	F	F	N	N	OT3	OT3	5	4
7231	0	462-504	3	2011	-0.0793	0.062	MF	PN	YO	462	504	F	M	N	P	3OY	OT3	2.2	5.2
4970	0	456-548	1	2011	-0.0696	0.062	MF	PN	YY	456	548	F	M	P	N	3OY	3OY	1.9	1.9
518	0	327-338	1	2009	-0.0653	0.063	MF	PP	YY	327	338	M	F	P	P	3OY	3OY	2.9	1.9
733	0	340-357	1	2009	-0.1424	0.063	MF	NN	YO	340	357	F	M	N	N	3OY	OT3	2.9	3.9
139	0	136-336	1	2009	0.1254	0.063	FF	NN	YY	136	336	F	F	N	N	3OY	3OY	2.9	2.9
385	0	314-345	1	2009		0.063	MF	PN	YO	314	345	M	F	N	P	3OY	OT3	2.9	3.9
8147	0	400-504	4	2011	-0.1831	0.063	MF	PN	OO	400	504	F	M	N	P	OT3	OT3	6.5	5.5
3375	0	342-367	5	2009	-0.0403	0.063	FF	NN	OO	342	367	F	F	N	N	OT3	OT3	4.6	5.6
8548	0	542-698	4	2011		0.063	MM	NN	OO	542	698	M	M	N	N	OT3	OT3	3.5	5.5
5570	0	552-642	1	2011	-0.1171	0.063	MF	PN	YO	552	642	M	F	P	N	3OY	OT3	1.9	5.9
5293	0	536-558	1	2011		0.063	MM	NN	YO	536	558	M	M	N	N	3OY	OT3	1.9	3.9
9271	0	472-698	5	2011		0.063	MF	PP	YO	472	698	F	M	P	P	3OY	OT3	2.6	5.6
4195	0	343-375	4	2010	0.1097	0.063	FF	NN	OO	343	375	F	F	N	N	OT3	OT3	3.5	4.5
2762	0	339-362	4	2009	0.1513	0.063	MF	PN	YO	339	362	F	M	P	N	OT3	3OY	3.5	2.5
8795	0	141-336	5	2011	-0.0462	0.063	FF	PP	OO	141	336	F	F	P	P	OT3	OT3	5.6	5.6
2598	0	325-328	4	2009	-0.0772	0.063	MM	PN	OO	325	328	M	M	P	N	OT3	OT3	5.5	3.5
3030	0	141-289	5	2009	0.0948	0.063	FF	NN	OO	141	289	F	F	N	N	OT3	OT3	3.6	4.6
9549	0.11	556-673	5	2011	-0.2025	0.063	MM	SP	OO	556	673	M	M	P	S	OT3	OT3	3.6	4.6
3411	0	352-375	5	2009	0.2714	0.064	FF	NN	OO	352	375	F	F	N	N	OT3	OT3	5.6	3.6
6334	0.14	474-649	2	2011		0.064	FF	PP	YO	474	649	F	F	P	P	3OY	OT3	2	6
2051	0	326-336	3	2009	0.1574	0.064	FF	NN	OO	326	336	F	F	N	N	OT3	OT3	7.2	3.2
7333	0.07	474-698	3	2011		0.064	MF	SN	YO	474	698	F	M	S	N	3OY	OT3	2.2	5.2
5049	0	462-558	1	2011	0.2107	0.064	MF	NN	YO	462	558	F	M	N	N	3OY	OT3	1.9	3.9
2692	0	330-350	4	2009	0.0014	0.064	MF	NN	YY	330	350	F	M	N	N	3OY	3OY	2.5	2.5
2101	0	328-343	3	2009	-0.2369	0.064	MF	NN	YO	328	343	M	F	N	N	OT3	3OY	3.2	2.2
7787	0	141-538	4	2011	0.1179	0.064	MF	NN	OO	141	538	F	M	N	N	OT3	OT3	5.5	3.5
4109	0.05	141-336	4	2010	-0.0462	0.064	FF	NN	OO	141	336	F	F	N	N	OT3	OT3	4.5	4.5
7780	0.04	141-472	4	2011	0.0125	0.064	FF	PN	YO	141	472	F	F	N	P	OT3	3OY	5.5	2.5
3184	0	323-329	5	2009	-0.0231	0.064	MF	PP	OO	323	329	M	F	P	P	OT3	OT3	3.6	3.6
6596	0	546-698	2	2011		0.064	MM	NN	OO	546	698	M	M	N	N	OT3	OT3	4	5
2177	0	335-341	3	2009	-0.0423	0.064	FF	NN	YO	335	341	F	F	N	N	OT3	3OY	3.2	2.2
3803	0	141-343	2	2010	-0.0902	0.064	FF	NN	YO	141	343	F	F	N	N	OT3	3OY	4	3
1298	0	326-336	2	2009	0.1574	0.065	FF	NN	YO	326	336	F	F	N	N	OT3	3OY	7	3
8587	0	548-642	4	2011	0.0389	0.065	MF	NN	YO	548	642	M	F	N	N	3OY	OT3	2.5	6.5
5391	0	540-558	1	2011	0.108	0.065	MM	NN	OO	540	558	M	M	N	N	OT3	OT3	4.9	3.9
513	0	327-330	1	2009	-0.2815	0.065	MF	PN	YY	327	330	M	F	P	N	3OY	3OY	2.9	1.9
5467	0	545-551	1	2011		0.065	MM	NN	YO	545	551	M	M	N	N	OT3	3OY	4.9	1.9
2384	0.06	106-325	4	2009	0.0512	0.065	MF	PN	OO	106	325	F	M	N	P	OT3	OT3	4.5	5.5
8202	0.08	450-673	4	2011	0.0048	0.065	MF	SN	OO	450	673	F	M	N	S	OT3	OT3	4.5	4.5
473	0	325-350	1	2009	0.0406	0.065	MM	PN	YO	325	350	M	M	P	N	OT3	3OY	4.9	1.9
4875	0	400-461	1	2011	0.1388	0.066	FF	PN	YO	400	461	F	F	N	P	OT3	3OY	5.9	1.9
9424	0	540-551	5	2011	0.0355	0.066	MM	PP	YO	540	551	M	M	P	P	OT3	3OY	5.6	2.6
8524	0	541-556	4	2011	0.0711	0.066	MM	NN	OO	541	556	M	M	N	N	OT3	OT3	3.5	3.5
6501	0	539-545	2	2011		0.066	MM	PN	OO	539	545	M	M	P	N	OT3	OT3	4	5
2602	0	325-335	4	2009	0.1538	0.066	MF	PN	OO	325	335	M	F	P	N	OT3	OT3	5.5	3.5
6691	0	104-289	3	2011	-0.2417	0.066	MF	SP	OO	104	289	M	F	S	P	OT3	OT3	6.2	6.2
2552	0	296-329	4	2009	-0.0441	0.066	MF	NN	OO	296	329	M	F	N	N	OT3	OT3	3.5	3.5
373	0.03	314-330	1	2009	0.1678	0.066	MF	NN	YY	314	330	M	F	N	N	3OY	3OY	2.9	1.9
9119	0	400-540	5	2011	-0.0934	0.066	MF	PN	OO	400	540	F	M	N	P	OT3	OT3	6.6	5.6
3320	0	335-345	5	2009		0.066	FF	PN	OO	335	345	F	F	N	P	OT3	OT3	3.6	4.6
5080	0	465-555	1	2011	0.0554	0.067	MF	NN	YO	465	555	F	M	N	N	3OY	OT3	1.9	3.9
6157	0	400-649	2	2011		0.067	FF	PN	OO	400	649	F	F	N	P	OT3	OT3	6	6
9402	0	539-541	5	2011	0.068	0.067	MM	PP	OO	539	541	M	M	P	P	OT3	OT3	4.6	3.6
8307	0	472-553	4	2011		0.067	MF	PN	YO	472	553	F	M	P	N	3OY	OT3	2.5	5.5
7642	0	104-343	4	2011	-0.075	0.067	MF	SN	OO	104	343	M	F	S	N	OT3	OT3	6.5	4.5
1349	0	328-340	2	2009	-0.0737	0.067	MF	NN	YY	328	340	M	F	N	N	3OY	3OY	3	3
2288	0	344-375	3	2009		0.067	FF	PN	YO	344	375	F	F	P	N	3OY	OT3	2.2	3.2
3027	0	137-400	5	2009	-0.0062	0.067	FF	NN	OO	137	400	F	F	N	N	OT3	OT3	4.6	4.6
9215	0.02	462-558	5	2011	0.2107	0.067	MF	NN	YO	462	558	F	M	N	N	3OY	OT3	2.6	4.6
1688	0	105-323	3	2009	-0.0588	0.067	MM	PN	OO	105	323	M	M	N	P	OT3	OT3	4.2	3.2
3872	0.2	335-336	2	2010	0.1609	0.067	FF	NN	OO	335	336	F	F	N	N	OT3	OT3	4	4
7283	0	472-474	3	2011	-0.3476	0.067	FF	SP	YY	472	474	F	F	P	S	3OY	3OY	2.2	2.2
4649	0	330-552	1	2011	-0.0161	0.067	MF	PP	YO	330	552	F	M	P	P	OT3	3OY	3.9	1.9
3328	0	335-400	5	2009	-0.0588	0.067	FF	NN	OO	335	400	F	F	N	N	OT3	OT3	3.6	4.6
4709	0	343-375	1	2011	0.1097	0.067	FF	PN	OO	343	375	F	F	N	P	OT3	OT3	3.9	4.9
1724	0	106-325	3	2009	0.0512	0.067	MF	PN	OO	106	325	F	M	N	P	OT3	OT3	4.2	5.2
7805	0.04	141-649	4	2011		0.067	FF	PN	OO	141	649	F	F	N	P	OT3	OT3	5.5	6.5
5381	0	540-546	1	2011	-0.0307	0.068	MM	NN	OO	540	546	M	M	N	N	OT3	OT3	4.9	3.9
3019	0	137-345	5	2009		0.068	FF	PN	OO	137	345	F	F	N	P	OT3	OT3	4.6	4.6
525	0	327-345	1	2009		0.068	MF	PP	YO	327	345	M	F	P	P	3OY	OT3	2.9	3.9
8621	0	553-649	4	2011		0.068	MF	PN	OO	553	649	M	F	N	P	OT3	OT3	5.5	6.5
7107	0	375-450	3	2011	0.0821	0.068	FF	PN	OO	375	450	F	F	P	N	OT3	OT3	5.2	4.2
3681	0	339-400	1	2010	0.022	0.068	FF	PN	OO	339	400	F	F	P	N	OT3	OT3	3.9	4.9
688	0	336-370	1	2009	-0.1501	0.068	FF	NN	YY	336	370	F	F	N	N	3OY	3OY	2.9	1.9
8061	0.06	351-551	4	2011	0.0285	0.068	MF	NN	YO	351	551	F	M	N	N	OT3	3OY	3.5	2.5
911	0	105-325	2	2009	0.1956	0.068	MM	PN	OO	105	325	M	M	N	P	OT3	OT3	4	5
4342	0	104-462	1	2011	-0.1704	0.068	MF	PN	YO	104	462	M	F	P	N	OT3	3OY	5.9	1.9
2419	0	136-334	4	2009	0.0372	0.068	FF	NN	OO	136	334	F	F	N	N	OT3	OT3	3.5	3.5
526	0	327-350	1	2009	-0.2187	0.069	MM	PN	YY	327	350	M	M	P	N	3OY	3OY	2.9	1.9
6282	0.14	472-474	2	2011	-0.3476	0.069	FF	PP	YY	472	474	F	F	P	P	3OY	3OY	2	2
8463	0	538-545	4	2011		0.069	MM	NN	OO	538	545	M	M	N	N	OT3	OT3	3.5	5.5
9308	0	504-552	5	2011	0.4661	0.069	MM	SP	YO	504	552	M	M	P	S	OT3	3OY	5.6	2.6
4910	0.04	400-673	1	2011	0.0027	0.069	MF	PN	OO	400	673	F	M	N	P	OT3	OT3	5.9	3.9
6544	0	541-558	2	2011	-0.1704	0.069	MM	NN	YO	541	558	M	M	N	N	3OY	OT3	3	4
9311	0.03	504-556	5	2011	0.2374	0.069	MM	PP	OO	504	556	M	M	P	P	OT3	OT3	5.6	3.6
5305	0	537-541	1	2011	0.0793	0.069	MM	NN	YY	537	541	M	M	N	N	3OY	3OY	2.9	2.9
9202	0	462-539	5	2011	0.3203	0.069	MF	PN	YO	462	539	F	M	N	P	3OY	OT3	2.6	4.6
2748	0	336-363	4	2009	0.4254	0.069	MF	NN	YO	336	363	F	M	N	N	OT3	3OY	3.5	2.5
5606	0	556-673	1	2011	-0.2025	0.069	MM	PN	YO	556	673	M	M	N	P	3OY	OT3	2.9	3.9
2999	0	137-141	5	2009	-0.0004	0.069	FF	NN	OO	137	141	F	F	N	N	OT3	OT3	4.6	3.6
8451	0	537-557	4	2011	0.1942	0.07	MM	PN	OO	537	557	M	M	N	P	OT3	OT3	3.5	4.5
3040	0	141-335	5	2009	-0.1825	0.07	FF	NN	OO	141	335	F	F	N	N	OT3	OT3	3.6	3.6
3054	0	141-375	5	2009	0.1762	0.07	FF	NN	OO	141	375	F	F	N	N	OT3	OT3	3.6	3.6
8148	0	400-531	4	2011	0.087	0.07	MF	NN	OO	400	531	F	M	N	N	OT3	OT3	6.5	4.5
5033	0	462-539	1	2011	0.3203	0.07	MF	PN	YO	462	539	F	M	N	P	3OY	OT3	1.9	3.9
3279	0	329-375	5	2009	0.0446	0.07	FF	PN	OO	329	375	F	F	P	N	OT3	OT3	3.6	3.6
4941	0	450-558	1	2011	0.0464	0.07	MF	NN	OO	450	558	F	M	N	N	OT3	OT3	3.9	3.9
3115	0	289-329	5	2009	0.0423	0.07	FF	PN	OO	289	329	F	F	N	P	OT3	OT3	4.6	3.6
4473	0	137-644	1	2011	-0.0474	0.07	FF	SP	OO	137	644	F	F	P	S	OT3	OT3	5.9	3.9
2428	0	136-350	4	2009	0.2207	0.07	MF	NN	YO	136	350	F	M	N	N	OT3	3OY	3.5	2.5
9229	0	465-540	5	2011	0.0546	0.07	MF	PP	YO	465	540	F	M	P	P	3OY	OT3	2.6	5.6
3716	0	104-289	2	2010	-0.2417	0.07	MF	NN	OO	104	289	M	F	N	N	OT3	OT3	5	5
8419	0	534-540	4	2011	-0.0158	0.07	MM	PN	YO	534	540	M	M	P	N	3OY	OT3	2.5	5.5
6620	0.04	550-673	2	2011	0.1293	0.07	MM	SS	YO	550	673	M	M	S	S	3OY	OT3	2	4
2033	0	325-344	3	2009		0.071	MF	PP	YO	325	344	M	F	P	P	OT3	3OY	5.2	2.2
8377	0	531-545	4	2011		0.071	MM	NN	OO	531	545	M	M	N	N	OT3	OT3	4.5	5.5
4346	0.03	104-504	1	2011	0.0075	0.071	MM	PP	OO	104	504	M	M	P	P	OT3	OT3	5.9	4.9
6172	0	450-539	2	2011	0.2968	0.071	MF	PN	OO	450	539	F	M	N	P	OT3	OT3	4	4
1503	0	339-370	2	2009	-0.0701	0.071	FF	PN	YY	339	370	F	F	P	N	3OY	3OY	3	2
2954	0	106-336	5	2009	-0.0766	0.071	FF	NN	OO	106	336	F	F	N	N	OT3	OT3	4.6	3.6
8318	0	474-504	4	2011	-0.2195	0.071	MF	SP	YO	474	504	F	M	S	P	3OY	OT3	2.5	5.5
2007	0	323-343	3	2009	-0.0466	0.071	MF	PN	YO	323	343	M	F	P	N	OT3	3OY	3.2	2.2
4925	0	450-539	1	2011	0.2968	0.071	MF	PN	OO	450	539	F	M	N	P	OT3	OT3	3.9	3.9
5586	0	553-698	1	2011		0.071	MM	NN	OO	553	698	M	M	N	N	OT3	OT3	4.9	4.9
3243	0	326-400	5	2009	0.0163	0.071	FF	NN	OO	326	400	F	F	N	N	OT3	OT3	7.6	4.6
2022	0.08	325-328	3	2009	-0.0772	0.071	MM	PN	OO	325	328	M	M	P	N	OT3	OT3	5.2	3.2
109	0.04	106-345	1	2009		0.071	FF	PN	OO	106	345	F	F	N	P	OT3	OT3	3.9	3.9
8834	0.02	289-343	5	2011	0.211	0.071	FF	PP	OO	289	343	F	F	P	P	OT3	OT3	6.6	4.6
8979	0.02	343-375	5	2011	0.1097	0.071	FF	PP	OO	343	375	F	F	P	P	OT3	OT3	4.6	5.6
2767	0	339-400	4	2009	0.022	0.071	FF	PN	OO	339	400	F	F	P	N	OT3	OT3	3.5	4.5
1098	0	221-341	2	2009	-0.0854	0.071	MF	PN	YO	221	341	M	F	P	N	OT3	3OY	5	2
8702	0	104-555	5	2011	0.1232	0.071	MM	SP	OO	104	555	M	M	S	P	OT3	OT3	6.6	4.6
6598	0	548-552	2	2011	0.0952	0.071	MM	SN	YY	548	552	M	M	N	S	3OY	3OY	2	2
5057	0.06	462-698	1	2011		0.071	MF	NN	YO	462	698	F	M	N	N	3OY	OT3	1.9	4.9
208	0.03	141-330	1	2009	0.0189	0.072	FF	NN	YY	141	330	F	F	N	N	3OY	3OY	2.9	1.9
3718	0	104-328	2	2010	-0.1087	0.072	MM	PN	OO	104	328	M	M	N	P	OT3	OT3	5	4
2990	0	136-345	5	2009		0.072	FF	PN	OO	136	345	F	F	N	P	OT3	OT3	3.6	4.6
5985	0	343-351	2	2011	-0.1281	0.072	FF	NN	YO	343	351	F	F	N	N	OT3	3OY	4	3
8204	0	456-462	4	2011	-0.2644	0.072	FF	PN	YY	456	462	F	F	P	N	3OY	3OY	2.5	2.5
1331	0	327-350	2	2009	-0.2187	0.072	MM	PN	YY	327	350	M	M	P	N	3OY	3OY	3	2
9228	0	465-539	5	2011	-0.098	0.072	MF	PP	YO	465	539	F	M	P	P	3OY	OT3	2.6	4.6
5417	0	541-642	1	2011	0.0763	0.072	MF	NN	YO	541	642	M	F	N	N	3OY	OT3	2.9	5.9
872	0	104-323	2	2009	-0.3183	0.072	MM	PN	YO	104	323	M	M	N	P	OT3	3OY	4	3
4948	0	450-673	1	2011	0.0048	0.072	MF	PN	OO	450	673	F	M	N	P	OT3	OT3	3.9	3.9
5082	0	465-557	1	2011	-0.1118	0.072	MF	PN	YO	465	557	F	M	N	P	3OY	OT3	1.9	3.9
1173	0	289-367	2	2009	-0.1263	0.072	FF	NN	OO	289	367	F	F	N	N	OT3	OT3	4	5
2829	0	350-357	4	2009	-0.0248	0.072	MM	NN	YO	350	357	M	M	N	N	3OY	OT3	2.5	4.5
1183	0	296-329	2	2009	-0.0441	0.072	MF	NN	YY	296	329	M	F	N	N	3OY	3OY	3	3
9461	0	542-558	5	2011	-0.1361	0.072	MM	NN	OO	542	558	M	M	N	N	OT3	OT3	3.6	4.6
438	0	324-339	1	2009	-0.05	0.072	FF	PP	YY	324	339	F	F	P	P	3OY	3OY	2.9	2.9
5549	0	551-553	1	2011		0.072	MM	NN	YO	551	553	M	M	N	N	3OY	OT3	1.9	4.9
8982	0.02	343-456	5	2011	-0.0622	0.072	FF	PP	YO	343	456	F	F	P	P	OT3	3OY	4.6	2.6
5438	0	542-642	1	2011	0.057	0.072	MF	NN	YO	542	642	M	F	N	N	3OY	OT3	2.9	5.9
2560	0	296-343	4	2009	0.0589	0.072	MF	NN	YO	296	343	M	F	N	N	OT3	3OY	3.5	2.5
2750	0	336-370	4	2009	-0.1501	0.072	FF	NN	YO	336	370	F	F	N	N	OT3	3OY	3.5	2.5
2714	0	334-362	4	2009	-0.03	0.073	MF	NN	YO	334	362	F	M	N	N	OT3	3OY	3.5	2.5
8694	0	104-541	5	2011	0.036	0.073	MM	SP	OO	104	541	M	M	S	P	OT3	OT3	6.6	3.6
9446	0.02	541-558	5	2011	-0.1704	0.073	MM	PN	OO	541	558	M	M	P	N	OT3	OT3	3.6	4.6
4340	0	104-456	1	2011	-0.0642	0.073	MF	PP	YO	104	456	M	F	P	P	OT3	3OY	5.9	1.9
2491	0	141-367	4	2009	0.1468	0.073	FF	NN	OO	141	367	F	F	N	N	OT3	OT3	3.5	5.5
4553	0	289-546	1	2011	-0.0815	0.073	MF	PN	OO	289	546	F	M	P	N	OT3	OT3	5.9	3.9
806	0	345-400	1	2009		0.073	FF	PN	OO	345	400	F	F	P	N	OT3	OT3	3.9	3.9
8081	0	352-474	4	2011	-0.2164	0.073	FF	SN	YO	352	474	F	F	N	S	OT3	3OY	7.5	2.5
5612	0	557-642	1	2011	-0.097	0.073	MF	PN	OO	557	642	M	F	P	N	OT3	OT3	3.9	5.9
8403	0	533-551	4	2011	-0.002	0.073	MM	SN	YO	533	551	M	M	S	N	OT3	3OY	4.5	2.5
3403	0	345-370	5	2009		0.074	FF	PP	YO	345	370	F	F	P	P	OT3	3OY	4.6	2.6
4846	0.03	375-537	1	2011	0.032	0.074	MF	PN	YO	375	537	F	M	P	N	OT3	3OY	4.9	2.9
4949	0.12	450-698	1	2011		0.074	MF	NN	OO	450	698	F	M	N	N	OT3	OT3	3.9	4.9
3035	0	141-326	5	2009	0.0247	0.074	FF	NN	OO	141	326	F	F	N	N	OT3	OT3	3.6	7.6
8716	0	136-336	5	2011	0.1254	0.074	FF	PN	OO	136	336	F	F	N	P	OT3	OT3	5.6	5.6
9160	0	450-558	5	2011	0.0464	0.074	MF	NN	OO	450	558	F	M	N	N	OT3	OT3	4.6	4.6
4135	0	289-343	4	2010	0.211	0.074	FF	NN	OO	289	343	F	F	N	N	OT3	OT3	5.5	3.5
4779	0.33	351-553	1	2011		0.074	MF	NN	YO	351	553	F	M	N	N	3OY	OT3	2.9	4.9
7782	0	141-504	4	2011	0.1663	0.074	MF	PN	OO	141	504	F	M	N	P	OT3	OT3	5.5	5.5
8203	0	450-698	4	2011		0.074	MF	NN	OO	450	698	F	M	N	N	OT3	OT3	4.5	5.5
1321	0	327-334	2	2009	0.1768	0.074	MF	PN	YY	327	334	M	F	P	N	3OY	3OY	3	3
4820	0.33	352-553	1	2011		0.074	MF	NN	OO	352	553	F	M	N	N	OT3	OT3	6.9	4.9
3751	0	106-289	2	2010	0.1515	0.074	FF	NN	OO	106	289	F	F	N	N	OT3	OT3	5	5
5354	0	539-541	1	2011	0.068	0.075	MM	PN	YO	539	541	M	M	P	N	OT3	3OY	3.9	2.9
4547	0	289-539	1	2011	-0.0766	0.075	MF	PP	OO	289	539	F	M	P	P	OT3	OT3	5.9	3.9
8539	0	542-555	4	2011	0.2866	0.075	MM	NN	OO	542	555	M	M	N	N	OT3	OT3	3.5	4.5
7643	0	104-351	4	2011	0.0666	0.075	MF	SN	OO	104	351	M	F	S	N	OT3	OT3	6.5	3.5
2952	0	106-334	5	2009	0.0803	0.075	FF	PN	OO	106	334	F	F	N	P	OT3	OT3	4.6	3.6
5457	0.08	543-598	1	2011	-0.0133	0.075	MM	SP	YO	543	598	M	M	S	P	OT3	3OY	3.9	2.9
5056	0	462-673	1	2011	-0.147	0.075	MF	PN	YO	462	673	F	M	N	P	3OY	OT3	1.9	3.9
4339	0	104-450	1	2011	-0.1679	0.075	MF	PN	OO	104	450	M	F	P	N	OT3	OT3	5.9	3.9
7401	0.11	533-673	3	2011	-0.0248	0.076	MM	SS	OO	533	673	M	M	S	S	OT3	OT3	4.2	4.2
8417	0	534-538	4	2011	0.0503	0.076	MM	PN	YO	534	538	M	M	P	N	3OY	OT3	2.5	3.5
915	0	105-329	2	2009	0.0941	0.076	MF	NN	YO	105	329	M	F	N	N	OT3	3OY	4	3
9278	0	474-540	5	2011	0.442	0.076	MF	SP	YO	474	540	F	M	S	P	3OY	OT3	2.6	5.6
6504	0	539-550	2	2011	-0.0183	0.076	MM	SP	YO	539	550	M	M	P	S	OT3	3OY	4	2
5187	0.06	504-698	1	2011		0.076	MM	PN	OO	504	698	M	M	P	N	OT3	OT3	4.9	4.9
873	0	104-325	2	2009	0.0196	0.076	MM	PN	OO	104	325	M	M	N	P	OT3	OT3	4	5
3513	0	136-352	1	2010	0.0046	0.076	FF	NN	OO	136	352	F	F	N	N	OT3	OT3	3.9	5.9
6872	0	289-536	3	2011		0.076	MF	PN	YO	289	536	F	M	P	N	OT3	3OY	6.2	2.2
7994	0.06	336-556	4	2011	0.1302	0.076	MF	PN	OO	336	556	F	M	P	N	OT3	OT3	5.5	3.5
88	0.07	106-296	1	2009	-0.0653	0.076	MF	NN	YO	106	296	F	M	N	N	OT3	3OY	3.9	2.9
8124	0.11	375-542	4	2011	-0.2561	0.077	MF	PN	OO	375	542	F	M	P	N	OT3	OT3	5.5	3.5
5076	0	465-550	1	2011	0.0974	0.077	MF	SN	YY	465	550	F	M	N	S	3OY	3OY	1.9	1.9
8482	0	539-545	4	2011		0.077	MM	PN	OO	539	545	M	M	P	N	OT3	OT3	4.5	5.5
1764	0	136-334	3	2009	0.0372	0.077	FF	NN	OO	136	334	F	F	N	N	OT3	OT3	3.2	3.2
9260	0.05	472-551	5	2011	-0.1081	0.077	MF	PP	YY	472	551	F	M	P	P	3OY	3OY	2.6	2.6
8687	0	104-504	5	2011	0.0075	0.077	MM	SP	OO	104	504	M	M	S	P	OT3	OT3	6.6	5.6
5230	0	533-548	1	2011	0.058	0.077	MM	SN	YO	533	548	M	M	S	N	OT3	3OY	3.9	1.9
8580	0	548-553	4	2011		0.077	MM	NN	YO	548	553	M	M	N	N	3OY	OT3	2.5	5.5
1586	0	345-400	2	2009		0.077	FF	PN	OO	345	400	F	F	P	N	OT3	OT3	4	4
5399	0	540-698	1	2011		0.077	MM	NN	OO	540	698	M	M	N	N	OT3	OT3	4.9	4.9
1329	0	327-344	2	2009		0.077	MF	PP	YY	327	344	M	F	P	P	3OY	3OY	3	2
2828	0	350-352	4	2009	-0.0785	0.077	MF	NN	YO	350	352	M	F	N	N	3OY	OT3	2.5	5.5
6389	0.06	533-536	2	2011		0.078	MM	SN	YO	533	536	M	M	S	N	OT3	3OY	4	2
7178	0	450-536	3	2011		0.078	MF	NN	YO	450	536	F	M	N	N	OT3	3OY	4.2	2.2
2329	0	359-400	3	2009	-0.1424	0.078	FF	NN	OO	359	400	F	F	N	N	OT3	OT3	5.2	4.2
804	0	345-370	1	2009		0.078	FF	PN	YO	345	370	F	F	P	N	OT3	3OY	3.9	1.9
2112	0	328-375	3	2009	-0.0052	0.078	MF	NN	OO	328	375	M	F	N	N	OT3	OT3	3.2	3.2
8835	0	289-351	5	2011	-0.1711	0.078	FF	SP	OO	289	351	F	F	P	S	OT3	OT3	6.6	3.6
4720	0	343-533	1	2011	0.0786	0.078	MF	SN	OO	343	533	F	M	N	S	OT3	OT3	3.9	3.9
355	0.07	296-350	1	2009	0.2156	0.078	MM	NN	YY	296	350	M	M	N	N	3OY	3OY	2.9	1.9
2054	0	326-341	3	2009	-0.0031	0.078	FF	NN	YO	326	341	F	F	N	N	OT3	3OY	7.2	2.2
8704	0	104-557	5	2011	-0.0108	0.078	MM	SP	OO	104	557	M	M	S	P	OT3	OT3	6.6	4.6
2720	0.04	335-336	4	2009	0.1609	0.078	FF	NN	OO	335	336	F	F	N	N	OT3	OT3	3.5	3.5
2895	0	104-343	5	2009	-0.075	0.078	MF	NN	YO	104	343	M	F	N	N	OT3	3OY	4.6	2.6
2904	0	104-375	5	2009	-0.1442	0.079	MF	NN	OO	104	375	M	F	N	N	OT3	OT3	4.6	3.6
9309	0	504-553	5	2011		0.079	MM	PN	OO	504	553	M	M	P	N	OT3	OT3	5.6	5.6
1317	0.04	327-328	2	2009	-0.1242	0.079	MM	PN	YY	327	328	M	M	P	N	3OY	3OY	3	3
6083	0	352-556	2	2011	-0.0363	0.079	MF	NN	YO	352	556	F	M	N	N	OT3	3OY	7	3
6338	0.05	504-533	2	2011	0.1254	0.079	MM	SP	OO	504	533	M	M	P	S	OT3	OT3	5	4
5275	0.03	536-537	1	2011		0.079	MM	NN	YY	536	537	M	M	N	N	3OY	3OY	1.9	2.9
2998	0	136-400	5	2009	0.0545	0.079	FF	NN	OO	136	400	F	F	N	N	OT3	OT3	3.6	4.6
4868	0	375-642	1	2011	-0.1823	0.079	FF	PN	OO	375	642	F	F	P	N	OT3	OT3	4.9	5.9
2909	0	105-141	5	2009	0.1425	0.079	MF	NN	OO	105	141	M	F	N	N	OT3	OT3	4.6	3.6
6131	0	400-472	2	2011	0.004	0.079	FF	PN	YO	400	472	F	F	N	P	OT3	3OY	6	2
379	0	314-339	1	2009	0.0114	0.08	MF	PN	YY	314	339	M	F	N	P	3OY	3OY	2.9	2.9
1802	0	137-341	3	2009	0.0792	0.08	FF	NN	YO	137	341	F	F	N	N	OT3	3OY	4.2	2.2
2834	1	350-370	4	2009	0.0623	0.08	MF	NN	YY	350	370	M	F	N	N	3OY	3OY	2.5	2.5
4075	0	136-326	4	2010	-0.1221	0.08	FF	NN	OO	136	326	F	F	N	N	OT3	OT3	4.5	8.5
2566	0	296-359	4	2009	-0.1175	0.08	MF	NN	OO	296	359	M	F	N	N	OT3	OT3	3.5	5.5
5615	0	557-673	1	2011	-0.249	0.08	MM	PP	OO	557	673	M	M	P	P	OT3	OT3	3.9	3.9
2937	0	105-400	5	2009	0.1237	0.08	MF	NN	OO	105	400	M	F	N	N	OT3	OT3	4.6	4.6
2743	0	336-350	4	2009	-0.2381	0.08	MF	NN	YO	336	350	F	M	N	N	OT3	3OY	3.5	2.5
4899	0	400-553	1	2011		0.08	MF	NN	OO	400	553	F	M	N	N	OT3	OT3	5.9	4.9
1892	0	248-336	3	2009	-0.0465	0.08	MF	NN	OO	248	336	M	F	N	N	OT3	OT3	5.2	3.2
2880	0	104-289	5	2009	-0.2417	0.081	MF	NN	OO	104	289	M	F	N	N	OT3	OT3	4.6	4.6
4512	0	141-553	1	2011		0.081	MF	NN	OO	141	553	F	M	N	N	OT3	OT3	4.9	4.9
6737	0	136-336	3	2011	0.1254	0.081	FF	PN	OO	136	336	F	F	N	P	OT3	OT3	5.2	5.2
2558	0.1	296-340	4	2009	-0.1108	0.081	MF	NN	OO	296	340	M	F	N	N	OT3	OT3	3.5	3.5
8981	0	343-450	5	2011	0.0658	0.081	FF	PN	OO	343	450	F	F	P	N	OT3	OT3	4.6	4.6
8476	0.06	538-649	4	2011		0.081	MF	PN	OO	538	649	M	F	N	P	OT3	OT3	3.5	6.5
2036	0.15	325-352	3	2009	0.0248	0.081	MF	PN	OO	325	352	M	F	P	N	OT3	OT3	5.2	5.2
2203	0	336-362	3	2009	0.3193	0.081	MF	NN	YO	336	362	F	M	N	N	OT3	3OY	3.2	2.2
5297	0	536-642	1	2011		0.081	MF	NN	YO	536	642	M	F	N	N	3OY	OT3	1.9	5.9
4762	0	351-533	1	2011	0.0687	0.081	MF	SN	YO	351	533	F	M	N	S	3OY	OT3	2.9	3.9
1594	0	350-370	2	2009	0.0623	0.081	MF	NN	YY	350	370	M	F	N	N	3OY	3OY	2	2
1855	0	221-326	3	2009	-0.0566	0.081	MF	PN	OO	221	326	M	F	P	N	OT3	OT3	5.2	7.2
1563	0.13	343-400	2	2009	0.0639	0.081	FF	NN	YO	343	400	F	F	N	N	3OY	OT3	2	4
1153	0	289-329	2	2009	0.0423	0.081	FF	NN	YO	289	329	F	F	N	N	OT3	3OY	4	3
8618	0	553-573	4	2011		0.081	MM	PN	OO	553	573	M	M	N	P	OT3	OT3	5.5	3.5
9303	0.02	504-542	5	2011	0.3146	0.081	MM	PN	OO	504	542	M	M	P	N	OT3	OT3	5.6	3.6
5421	0.06	541-698	1	2011		0.081	MM	NN	YO	541	698	M	M	N	N	3OY	OT3	2.9	4.9
9317	0.04	504-673	5	2011	-0.2462	0.081	MM	SP	OO	504	673	M	M	P	S	OT3	OT3	5.6	4.6
5563	0	552-555	1	2011	0.0192	0.082	MM	PN	YO	552	555	M	M	P	N	3OY	OT3	1.9	3.9
5490	0.03	546-557	1	2011	-0.1119	0.082	MM	PN	OO	546	557	M	M	N	P	OT3	OT3	3.9	3.9
7819	0	289-462	4	2011	0.0931	0.082	FF	PN	YO	289	462	F	F	P	N	OT3	3OY	6.5	2.5
2569	0	296-367	4	2009	-0.0449	0.082	MF	NN	OO	296	367	M	F	N	N	OT3	OT3	3.5	5.5
2615	0	325-363	4	2009	0.2656	0.082	MM	PN	YO	325	363	M	M	P	N	OT3	3OY	5.5	2.5
205	0	141-327	1	2009	0.0508	0.082	MF	PN	YY	141	327	F	M	N	P	3OY	3OY	2.9	2.9
3432	0	370-400	5	2009	-0.1718	0.082	FF	PN	YO	370	400	F	F	P	N	3OY	OT3	2.6	4.6
606	0	330-370	1	2009	0.0101	0.082	FF	NN	YY	330	370	F	F	N	N	3OY	3OY	1.9	1.9
2970	0	136-141	5	2009	-0.0263	0.082	FF	NN	OO	136	141	F	F	N	N	OT3	OT3	3.6	3.6
6569	0	545-548	2	2011		0.082	MM	NN	YO	545	548	M	M	N	N	OT3	3OY	5	2
5304	0.05	537-540	1	2011	-0.0132	0.082	MM	NN	YO	537	540	M	M	N	N	3OY	OT3	2.9	4.9
5112	0	472-553	1	2011		0.082	MF	PN	YO	472	553	F	M	P	N	3OY	OT3	1.9	4.9
1823	0.08	141-325	3	2009	-0.0046	0.082	MF	PN	OO	141	325	F	M	N	P	OT3	OT3	3.2	5.2
9015	0	351-456	5	2011	-0.1782	0.082	FF	SP	YO	351	456	F	F	S	P	OT3	3OY	3.6	2.6
1357	0	328-357	2	2009	-0.2515	0.082	MM	NN	YO	328	357	M	M	N	N	3OY	OT3	3	4
5584	0.33	553-649	1	2011		0.082	MF	PN	OO	553	649	M	F	N	P	OT3	OT3	4.9	5.9
8677	0	104-351	5	2011	0.0666	0.083	MF	SS	OO	104	351	M	F	S	S	OT3	OT3	6.6	3.6
4856	0	375-548	1	2011	0.1289	0.083	MF	PN	YO	375	548	F	M	P	N	OT3	3OY	4.9	1.9
1994	0.15	323-325	3	2009	0.2454	0.083	MM	PP	OO	323	325	M	M	P	P	OT3	OT3	3.2	5.2
8635	0	556-573	4	2011	-0.2799	0.083	MM	PN	OO	556	573	M	M	N	P	OT3	OT3	3.5	3.5
9514	0.08	551-649	5	2011		0.083	MF	PP	YO	551	649	M	F	P	P	3OY	OT3	2.6	6.6
8297	0	472-538	4	2011	0.0556	0.083	MF	PN	YO	472	538	F	M	P	N	3OY	OT3	2.5	3.5
706	0	338-370	1	2009	-0.0731	0.083	FF	PN	YY	338	370	F	F	P	N	3OY	3OY	1.9	1.9
7704	0	136-540	4	2011	0.0127	0.083	MF	NN	OO	136	540	F	M	N	N	OT3	OT3	5.5	5.5
8983	0	343-462	5	2011	0.1285	0.083	FF	PN	YO	343	462	F	F	P	N	OT3	3OY	4.6	2.6
8813	0.03	141-540	5	2011	-0.2354	0.083	MF	PP	OO	141	540	F	M	P	P	OT3	OT3	5.6	5.6
2249	0.33	341-363	3	2009	0.2186	0.083	MF	NN	YY	341	363	F	M	N	N	3OY	3OY	2.2	2.2
2930	0	105-352	5	2009	0.1935	0.084	MF	NN	OO	105	352	M	F	N	N	OT3	OT3	4.6	5.6
5144	0.33	474-553	1	2011		0.084	MF	PN	YO	474	553	F	M	P	N	3OY	OT3	1.9	4.9
3853	0	328-375	2	2010	-0.0052	0.084	MF	PN	OO	328	375	M	F	P	N	OT3	OT3	4	4
9064	0	352-551	5	2011	0.1738	0.084	MF	PP	YO	352	551	F	M	P	P	OT3	3OY	7.6	2.6
5579	0.33	553-559	1	2011		0.084	MM	NN	YO	553	559	M	M	N	N	OT3	3OY	4.9	1.9
2951	0	106-330	5	2009	0.0696	0.084	FF	NN	YO	106	330	F	F	N	N	OT3	3OY	4.6	2.6
6444	0	536-550	2	2011		0.084	MM	SN	YY	536	550	M	M	N	S	3OY	3OY	2	2
9147	0	450-539	5	2011	0.2968	0.084	MF	PN	OO	450	539	F	M	N	P	OT3	OT3	4.6	4.6
3351	0.02	339-363	5	2009	0.2567	0.084	MF	PP	YO	339	363	F	M	P	P	OT3	3OY	3.6	2.6
8514	0	540-673	4	2011	-0.0536	0.084	MM	SN	OO	540	673	M	M	N	S	OT3	OT3	5.5	4.5
5532	0.12	548-698	1	2011		0.085	MM	NN	YO	548	698	M	M	N	N	3OY	OT3	1.9	4.9
8683	0	104-462	5	2011	-0.1704	0.085	MF	SN	YO	104	462	M	F	S	N	OT3	3OY	6.6	2.6
4722	0	343-536	1	2011		0.085	MF	NN	YO	343	536	F	M	N	N	OT3	3OY	3.9	1.9
8139	0	375-673	4	2011	-0.0416	0.085	MF	SP	OO	375	673	F	M	P	S	OT3	OT3	5.5	4.5
1289	0	325-375	2	2009	0.0337	0.085	MF	PN	YO	325	375	M	F	P	N	OT3	3OY	5	3
1001	0.1	136-350	2	2009	0.2207	0.085	MF	NN	YY	136	350	F	M	N	N	3OY	3OY	3	2
2758	0	339-350	4	2009	0.0646	0.085	MF	PN	YO	339	350	F	M	P	N	OT3	3OY	3.5	2.5
3053	0	141-370	5	2009	0.0657	0.085	FF	PN	YO	141	370	F	F	N	P	OT3	3OY	3.6	2.6
2765	0	339-370	4	2009	-0.0701	0.085	FF	PN	YO	339	370	F	F	P	N	OT3	3OY	3.5	2.5
2650	0	328-343	4	2009	-0.2369	0.085	MF	NN	YO	328	343	M	F	N	N	OT3	3OY	3.5	2.5
4787	0.08	351-642	1	2011	0.0841	0.085	FF	NN	YO	351	642	F	F	N	N	3OY	OT3	2.9	5.9
4764	0	351-536	1	2011		0.086	MF	NN	YY	351	536	F	M	N	N	3OY	3OY	2.9	1.9
309	0	289-329	1	2009	0.0423	0.086	FF	NN	YO	289	329	F	F	N	N	OT3	3OY	3.9	2.9
3493	0.2	106-352	1	2010	0.0245	0.086	FF	NN	OO	106	352	F	F	N	N	OT3	OT3	4.9	5.9
869	0	104-289	2	2009	-0.2417	0.086	MF	NN	OO	104	289	M	F	N	N	OT3	OT3	4	4
1087	0.13	221-326	2	2009	-0.0566	0.086	MF	PN	OO	221	326	M	F	P	N	OT3	OT3	5	7
5069	0	465-541	1	2011	0.0573	0.086	MF	NN	YY	465	541	F	M	N	N	3OY	3OY	1.9	2.9
3679	0	339-370	1	2010	-0.0701	0.086	FF	PP	YO	339	370	F	F	P	P	OT3	3OY	3.9	2.9
2031	0.15	325-342	3	2009	0.103	0.086	MF	PN	OO	325	342	M	F	P	N	OT3	OT3	5.2	4.2
584	0.08	329-375	1	2009	0.0446	0.086	FF	NN	YY	329	375	F	F	N	N	3OY	3OY	2.9	2.9
8025	0	343-548	4	2011	0.1141	0.086	MF	NN	YO	343	548	F	M	N	N	OT3	3OY	4.5	2.5
3133	0	289-400	5	2009	-0.1334	0.086	FF	NN	OO	289	400	F	F	N	N	OT3	OT3	4.6	4.6
4990	0	461-474	1	2011	-0.1235	0.086	FF	PP	YY	461	474	F	F	P	P	3OY	3OY	1.9	1.9
4654	0	330-558	1	2011	-0.0782	0.086	MF	PN	OO	330	558	F	M	P	N	OT3	OT3	3.9	3.9
3736	0	105-328	2	2010	-0.0786	0.086	MM	PN	OO	105	328	M	M	N	P	OT3	OT3	5	4
3220	0	325-367	5	2009	0.1054	0.087	MF	PN	OO	325	367	M	F	P	N	OT3	OT3	5.6	5.6
3270	0	329-343	5	2009	0.3666	0.087	FF	PN	YO	329	343	F	F	P	N	OT3	3OY	3.6	2.6
1779	0	136-363	3	2009	0.2818	0.087	MF	NN	YO	136	363	F	M	N	N	OT3	3OY	3.2	2.2
8370	0	531-534	4	2011	0.2832	0.087	MM	PN	YO	531	534	M	M	N	P	OT3	3OY	4.5	2.5
8217	0.03	456-542	4	2011	-0.0538	0.087	MF	PN	YO	456	542	F	M	P	N	3OY	OT3	2.5	3.5
141	0	136-339	1	2009	-0.1159	0.087	FF	PN	YY	136	339	F	F	N	P	3OY	3OY	2.9	2.9
5023	0	462-465	1	2011	-0.1351	0.087	FF	NN	YY	462	465	F	F	N	N	3OY	3OY	1.9	1.9
3949	0	136-326	3	2010	-0.1221	0.087	FF	NN	OO	136	326	F	F	N	N	OT3	OT3	4.2	8.2
4915	0	450-465	1	2011	-0.0984	0.087	FF	NN	YO	450	465	F	F	N	N	OT3	3OY	3.9	1.9
1146	0	289-296	2	2009	-0.1174	0.087	MF	NN	YO	289	296	F	M	N	N	OT3	3OY	4	3
1013	0.03	137-221	2	2009	-0.2764	0.088	MF	PN	OO	137	221	F	M	N	P	OT3	OT3	4	5
3255	0	328-352	5	2009	-0.0803	0.088	MF	PN	OO	328	352	M	F	P	N	OT3	OT3	3.6	5.6
7005	0	336-352	3	2011	-0.0495	0.088	FF	PN	OO	336	352	F	F	P	N	OT3	OT3	5.2	7.2
4945	0	450-642	1	2011	-0.1227	0.088	FF	NN	OO	450	642	F	F	N	N	OT3	OT3	3.9	5.9
5791	0	141-352	2	2011	-0.1175	0.088	FF	NN	OO	141	352	F	F	N	N	OT3	OT3	5	7
5015	0	461-559	1	2011		0.088	MF	PN	YY	461	559	F	M	P	N	3OY	3OY	1.9	1.9
4736	0	343-552	1	2011	0.2797	0.088	MF	PN	YO	343	552	F	M	N	P	OT3	3OY	3.9	1.9
5961	0.11	335-534	2	2011	-0.2527	0.088	MF	PN	YO	335	534	F	M	N	P	OT3	3OY	5	2
2505	0	248-336	4	2009	-0.0465	0.088	MF	NN	OO	248	336	M	F	N	N	OT3	OT3	5.5	3.5
3250	0	328-340	5	2009	-0.0737	0.088	MF	PN	OO	328	340	M	F	P	N	OT3	OT3	3.6	3.6
220	0	141-345	1	2009		0.088	FF	PN	YO	141	345	F	F	N	P	3OY	OT3	2.9	3.9
8342	0.16	474-673	4	2011	0.1629	0.088	MF	SS	YO	474	673	F	M	S	S	3OY	OT3	2.5	4.5
8274	0.06	465-542	4	2011	0.2787	0.088	MF	NN	YO	465	542	F	M	N	N	3OY	OT3	2.5	3.5
4728	0.08	343-542	1	2011	-0.0305	0.089	MF	NN	YO	343	542	F	M	N	N	OT3	3OY	3.9	2.9
8959	0	336-540	5	2011	-0.0233	0.089	MF	PP	OO	336	540	F	M	P	P	OT3	OT3	5.6	5.6
1861	0	221-335	3	2009	-0.0519	0.089	MF	PN	OO	221	335	M	F	P	N	OT3	OT3	5.2	3.2
5403	0	541-546	1	2011	-0.0658	0.089	MM	NN	YO	541	546	M	M	N	N	3OY	OT3	2.9	3.9
9504	0.02	548-673	5	2011	0.0492	0.089	MM	SP	YO	548	673	M	M	P	S	3OY	OT3	2.6	4.6
9004	0	343-557	5	2011	-0.1862	0.089	MF	PP	OO	343	557	F	M	P	P	OT3	OT3	4.6	4.6
2785	0	342-350	4	2009	-0.0419	0.089	MF	NN	YO	342	350	F	M	N	N	OT3	3OY	4.5	2.5
3069	0.02	248-339	5	2009	-0.0087	0.089	MF	PN	OO	248	339	M	F	N	P	OT3	OT3	5.6	3.6
3381	0	343-352	5	2009	0.2998	0.089	FF	NN	YO	343	352	F	F	N	N	3OY	OT3	2.6	5.6
4614	0	326-644	1	2011	-0.2473	0.089	FF	SN	OO	326	644	F	F	N	S	OT3	OT3	8.9	3.9
1217	0	314-336	2	2009	-0.2508	0.09	MF	NN	YY	314	336	M	F	N	N	3OY	3OY	3	3
1029	0	137-339	2	2009	-0.1578	0.09	FF	PN	YO	137	339	F	F	N	P	OT3	3OY	4	3
3548	0	141-339	1	2010	-0.054	0.091	FF	PN	OO	141	339	F	F	N	P	OT3	OT3	3.9	3.9
19	0	104-332	1	2009	-0.0315	0.091	MM	NN	OO	104	332	M	M	N	N	OT3	OT3	3.9	4.9
3605	0	328-329	1	2010	-0.211	0.091	MF	PP	OO	328	329	M	F	P	P	OT3	OT3	3.9	3.9
7982	0	336-538	4	2011	0.2182	0.091	MF	PN	OO	336	538	F	M	P	N	OT3	OT3	5.5	3.5
6649	0.05	556-649	2	2011		0.091	MF	PN	YO	556	649	M	F	N	P	3OY	OT3	3	6
4638	0	330-539	1	2011	-0.2842	0.091	MF	PP	OO	330	539	F	M	P	P	OT3	OT3	3.9	3.9
3954	0	136-363	3	2010	0.2818	0.091	MF	PN	OO	136	363	F	M	N	P	OT3	OT3	4.2	3.2
6585	0	546-552	2	2011	0.2277	0.091	MM	SN	YO	546	552	M	M	N	S	OT3	3OY	4	2
8470	0.06	538-556	4	2011	-0.0147	0.091	MM	NN	OO	538	556	M	M	N	N	OT3	OT3	3.5	3.5
3020	0	137-352	5	2009	0.0311	0.091	FF	NN	OO	137	352	F	F	N	N	OT3	OT3	4.6	5.6
8599	0.11	551-642	4	2011	-0.2732	0.091	MF	NN	YO	551	642	M	F	N	N	3OY	OT3	2.5	6.5
3865	0.4	334-336	2	2010	-0.1145	0.092	FF	SN	OO	334	336	F	F	S	N	OT3	OT3	4	4
8405	0	533-553	4	2011		0.092	MM	SN	OO	533	553	M	M	S	N	OT3	OT3	4.5	5.5
5160	0.03	504-536	1	2011		0.092	MM	PN	YO	504	536	M	M	P	N	OT3	3OY	4.9	1.9
378	0	314-338	1	2009	0.0476	0.092	MF	PN	YY	314	338	M	F	N	P	3OY	3OY	2.9	1.9
3321	0	335-352	5	2009	0.2178	0.092	FF	NN	OO	335	352	F	F	N	N	OT3	OT3	3.6	5.6
3433	0	375-400	5	2009	0.1187	0.092	FF	NN	OO	375	400	F	F	N	N	OT3	OT3	3.6	4.6
6554	0	542-548	2	2011	-0.2752	0.092	MM	NN	YY	542	548	M	M	N	N	3OY	3OY	3	2
4537	0	289-465	1	2011	-0.0386	0.092	FF	PN	YO	289	465	F	F	P	N	OT3	3OY	5.9	1.9
3849	0	328-343	2	2010	-0.2369	0.093	MF	PN	YO	328	343	M	F	P	N	OT3	3OY	4	3
1940	0	296-323	3	2009	-0.1963	0.093	MM	PN	OO	296	323	M	M	N	P	OT3	OT3	3.2	3.2
5127	0	474-533	1	2011	-0.2476	0.093	MF	SP	YO	474	533	F	M	P	S	3OY	OT3	1.9	3.9
3889	0.75	343-400	2	2010	0.0639	0.093	FF	NN	YO	343	400	F	F	N	N	3OY	OT3	3	5
5646	0	642-698	1	2011		0.093	MF	NN	OO	642	698	F	M	N	N	OT3	OT3	5.9	4.9
964	0	106-345	2	2009		0.093	FF	PN	OO	106	345	F	F	N	P	OT3	OT3	4	4
7670	0.04	104-556	4	2011	-0.183	0.093	MM	SN	OO	104	556	M	M	S	N	OT3	OT3	6.5	3.5
3511	0	136-339	1	2010	-0.1159	0.094	FF	PN	OO	136	339	F	F	N	P	OT3	OT3	3.9	3.9
4612	0	326-598	1	2011	-0.0095	0.094	MF	PN	YO	326	598	F	M	N	P	OT3	3OY	8.9	2.9
5039	0	462-546	1	2011	0.0854	0.094	MF	NN	YO	462	546	F	M	N	N	3OY	OT3	1.9	3.9
5589	0.05	555-558	1	2011	-0.2204	0.094	MM	NN	OO	555	558	M	M	N	N	OT3	OT3	3.9	3.9
56	0	105-328	1	2009	-0.0786	0.094	MM	NN	YO	105	328	M	M	N	N	OT3	3OY	3.9	2.9
2498	0	248-325	4	2009	-0.0401	0.094	MM	PN	OO	248	325	M	M	N	P	OT3	OT3	5.5	5.5
7784	1	141-533	4	2011	-0.0135	0.094	MF	SN	OO	141	533	F	M	N	S	OT3	OT3	5.5	4.5
3350	0	339-362	5	2009	0.1513	0.094	MF	PN	YO	339	362	F	M	P	N	OT3	3OY	3.6	2.6
9496	0.06	548-553	5	2011		0.094	MM	PN	YO	548	553	M	M	P	N	3OY	OT3	2.6	5.6
4707	0	343-351	1	2011	-0.1281	0.094	FF	NN	YO	343	351	F	F	N	N	OT3	3OY	3.9	2.9
8182	0	450-537	4	2011	0.1454	0.094	MF	NN	OO	450	537	F	M	N	N	OT3	OT3	4.5	3.5
4703	0	335-644	1	2011	-0.2419	0.095	FF	SN	OO	335	644	F	F	N	S	OT3	OT3	4.9	3.9
3309	0.01	334-363	5	2009	-0.1921	0.095	MF	PP	YO	334	363	F	M	P	P	OT3	3OY	3.6	2.6
6175	0.05	450-542	2	2011	-0.1576	0.095	MF	NN	YO	450	542	F	M	N	N	OT3	3OY	4	3
3372	0	342-359	5	2009	0.3324	0.095	FF	NN	OO	342	359	F	F	N	N	OT3	OT3	4.6	5.6
6601	0	548-557	2	2011	0.1296	0.095	MM	PN	YO	548	557	M	M	N	P	3OY	OT3	2	4
1474	0	336-342	2	2009	-0.0955	0.095	FF	NN	YO	336	342	F	F	N	N	3OY	OT3	3	4
9012	0	351-375	5	2011	-0.0992	0.095	FF	SP	OO	351	375	F	F	S	P	OT3	OT3	3.6	5.6
375	0	314-334	1	2009	-0.0641	0.095	MF	NN	YY	314	334	M	F	N	N	3OY	3OY	2.9	2.9
7783	0.04	141-531	4	2011	0.0974	0.096	MF	NN	OO	141	531	F	M	N	N	OT3	OT3	5.5	4.5
6452	0	536-642	2	2011		0.096	MF	NN	YO	536	642	M	F	N	N	3OY	OT3	2	6
5283	0	536-546	1	2011		0.096	MM	NN	YO	536	546	M	M	N	N	3OY	OT3	1.9	3.9
4965	0.03	456-542	1	2011	-0.0538	0.096	MF	PN	YY	456	542	F	M	P	N	3OY	3OY	1.9	2.9
7035	0	336-644	3	2011	-0.0344	0.096	FF	SP	OO	336	644	F	F	P	S	OT3	OT3	5.2	4.2
3544	0.05	141-330	1	2010	0.0189	0.096	FF	NN	YO	141	330	F	F	N	N	OT3	3OY	3.9	2.9
6722	0	104-555	3	2011	0.1232	0.097	MM	SN	OO	104	555	M	M	S	N	OT3	OT3	6.2	4.2
6552	0.03	542-545	2	2011		0.097	MM	NN	YO	542	545	M	M	N	N	3OY	OT3	3	5
5511	0	547-598	1	2011	0.1763	0.097	MM	PN	YO	547	598	M	M	N	P	OT3	3OY	3.9	2.9
8858	0	289-552	5	2011	0.015	0.097	MF	SP	YO	289	552	F	M	P	S	OT3	3OY	6.6	2.6
3952	0.5	136-335	3	2010	-0.1175	0.097	FF	NN	OO	136	335	F	F	N	N	OT3	OT3	4.2	4.2
5597	0	555-698	1	2011		0.097	MM	NN	OO	555	698	M	M	N	N	OT3	OT3	3.9	4.9
2915	0	105-323	5	2009	-0.0588	0.097	MM	PN	OO	105	323	M	M	N	P	OT3	OT3	4.6	3.6
684	0.08	336-362	1	2009	0.3193	0.097	MF	NN	YY	336	362	F	M	N	N	3OY	3OY	2.9	1.9
2710	0	334-350	4	2009	-0.0204	0.097	MF	NN	YO	334	350	F	M	N	N	OT3	3OY	3.5	2.5
3745	0	105-375	2	2010	-0.0732	0.097	MF	NN	OO	105	375	M	F	N	N	OT3	OT3	5	4
6505	0	539-552	2	2011	0.2346	0.098	MM	SP	YO	539	552	M	M	P	S	OT3	3OY	4	2
7517	0.13	541-548	3	2011	-0.0682	0.098	MM	NN	YO	541	548	M	M	N	N	OT3	3OY	3.2	2.2
9430	0.1	540-558	5	2011	0.108	0.098	MM	PN	OO	540	558	M	M	P	N	OT3	OT3	5.6	4.6
4533	0	289-450	1	2011	-0.0401	0.098	FF	PN	OO	289	450	F	F	P	N	OT3	OT3	5.9	3.9
4931	0	450-546	1	2011	0.077	0.098	MF	NN	OO	450	546	F	M	N	N	OT3	OT3	3.9	3.9
6053	0.25	351-642	2	2011	0.0841	0.098	FF	NN	YO	351	642	F	F	N	N	3OY	OT3	3	6
4316	0.15	336-400	5	2010	0.0205	0.098	FF	PN	OO	336	400	F	F	P	N	OT3	OT3	4.6	5.6
3293	0	330-363	5	2009	-0.2148	0.098	MF	PN	YY	330	363	F	M	N	P	3OY	3OY	2.6	2.6
7126	0.03	375-548	3	2011	0.1289	0.099	MF	PN	YO	375	548	F	M	P	N	OT3	3OY	5.2	2.2
2365	0	104-344	4	2009		0.099	MF	PN	YO	104	344	M	F	N	P	OT3	3OY	4.5	2.5
917	0.5	105-332	2	2009	0.0487	0.099	MM	NN	OO	105	332	M	M	N	N	OT3	OT3	4	5
3065	0.01	248-330	5	2009	-0.2097	0.099	MF	NN	YO	248	330	M	F	N	N	OT3	3OY	5.6	2.6
2488	0.33	141-359	4	2009	-0.0218	0.099	FF	NN	OO	141	359	F	F	N	N	OT3	OT3	3.5	5.5
5166	0	504-542	1	2011	0.3146	0.099	MM	PN	YO	504	542	M	M	P	N	OT3	3OY	4.9	2.9
1910	0	289-296	3	2009	-0.1174	0.099	MF	NN	OO	289	296	F	M	N	N	OT3	OT3	4.2	3.2
5999	0	343-536	2	2011		0.099	MF	NN	YO	343	536	F	M	N	N	OT3	3OY	4	2
3066	0	248-334	5	2009	-0.0028	0.099	MF	PN	OO	248	334	M	F	N	P	OT3	OT3	5.6	3.6
1069	0	141-345	2	2009		0.099	FF	PN	YO	141	345	F	F	N	P	3OY	OT3	3	4
4749	0.06	343-698	1	2011		0.1	MF	NN	OO	343	698	F	M	N	N	OT3	OT3	3.9	4.9
3236	0	326-352	5	2009	-0.1544	0.1	FF	NN	OO	326	352	F	F	N	N	OT3	OT3	7.6	5.6
3814	0	248-335	2	2010	-0.1938	0.1	MF	NN	OO	248	335	M	F	N	N	OT3	OT3	6	4
723	0	339-370	1	2009	-0.0701	0.1	FF	PN	YY	339	370	F	F	P	N	3OY	3OY	2.9	1.9
9302	0.02	504-541	5	2011	0.3045	0.1	MM	PP	OO	504	541	M	M	P	P	OT3	OT3	5.6	3.6
1266	0	325-328	2	2009	-0.0772	0.1	MM	PN	YO	325	328	M	M	P	N	OT3	3OY	5	3
2479	0	141-339	4	2009	-0.054	0.101	FF	PN	OO	141	339	F	F	N	P	OT3	OT3	3.5	3.5
536	0	327-400	1	2009	0.0001	0.101	MF	PN	YO	327	400	M	F	P	N	3OY	OT3	2.9	3.9
8638	0.08	556-649	4	2011		0.101	MF	PN	OO	556	649	M	F	N	P	OT3	OT3	3.5	6.5
6260	0	465-537	2	2011	-0.0376	0.101	MF	NN	YY	465	537	F	M	N	N	3OY	3OY	2	3
6267	0	465-546	2	2011	-0.1473	0.101	MF	NN	YO	465	546	F	M	N	N	3OY	OT3	2	4
2886	0.13	104-328	5	2009	-0.1087	0.101	MM	PN	OO	104	328	M	M	N	P	OT3	OT3	4.6	3.6
228	0.09	141-367	1	2009	0.1468	0.101	FF	NN	YO	141	367	F	F	N	N	3OY	OT3	2.9	4.9
8309	0.08	472-556	4	2011	0.1064	0.101	MF	PN	YO	472	556	F	M	P	N	3OY	OT3	2.5	3.5
8830	0	141-698	5	2011		0.102	MF	PP	OO	141	698	F	M	P	P	OT3	OT3	5.6	5.6
3529	0.1	137-336	1	2010	-0.1822	0.102	FF	NN	OO	137	336	F	F	N	N	OT3	OT3	4.9	3.9
5053	0	462-642	1	2011	0.0275	0.102	FF	NN	YO	462	642	F	F	N	N	3OY	OT3	1.9	5.9
6057	0	351-698	2	2011		0.102	MF	NN	YO	351	698	F	M	N	N	3OY	OT3	3	5
7832	0	289-542	4	2011	-0.0657	0.102	MF	PN	OO	289	542	F	M	P	N	OT3	OT3	6.5	3.5
6499	0	539-541	2	2011	0.068	0.102	MM	PN	YO	539	541	M	M	P	N	OT3	3OY	4	3
8026	0	343-551	4	2011	-0.1315	0.102	MF	NN	YO	343	551	F	M	N	N	OT3	3OY	4.5	2.5
966	0.05	106-352	2	2009	0.0245	0.102	FF	NN	OO	106	352	F	F	N	N	OT3	OT3	4	5
6681	0	642-698	2	2011		0.102	MF	NN	OO	642	698	F	M	N	N	OT3	OT3	6	5
3046	0	141-344	5	2009		0.102	FF	PN	YO	141	344	F	F	N	P	OT3	3OY	3.6	2.6
1766	0	136-336	3	2009	0.1254	0.102	FF	NN	OO	136	336	F	F	N	N	OT3	OT3	3.2	3.2
783	0	343-400	1	2009	0.0639	0.103	FF	NN	YO	343	400	F	F	N	N	3OY	OT3	1.9	3.9
4330	0	104-289	1	2011	-0.2417	0.103	MF	PP	OO	104	289	M	F	P	P	OT3	OT3	5.9	5.9
8732	0.17	136-538	5	2011	-0.0187	0.103	MF	PN	OO	136	538	F	M	N	P	OT3	OT3	5.6	3.6
8097	0	352-553	4	2011		0.103	MF	NN	OO	352	553	F	M	N	N	OT3	OT3	7.5	5.5
6625	0	552-558	2	2011	0.2243	0.103	MM	SN	YO	552	558	M	M	S	N	3OY	OT3	2	4
545	0	328-340	1	2009	-0.0737	0.104	MF	NN	YY	328	340	M	F	N	N	3OY	3OY	2.9	2.9
9295	0	474-698	5	2011		0.104	MF	SP	YO	474	698	F	M	S	P	3OY	OT3	2.6	5.6
5277	0.1	536-539	1	2011		0.104	MM	PN	YO	536	539	M	M	N	P	3OY	OT3	1.9	3.9
2816	0	344-375	4	2009		0.104	FF	PN	YO	344	375	F	F	P	N	3OY	OT3	2.5	3.5
6159	0	400-698	2	2011		0.104	MF	NN	OO	400	698	F	M	N	N	OT3	OT3	6	5
8357	0.05	504-552	4	2011	0.4661	0.104	MM	SP	YO	504	552	M	M	P	S	OT3	3OY	5.5	2.5
6237	0	462-545	2	2011		0.104	MF	NN	YO	462	545	F	M	N	N	3OY	OT3	2	5
4912	0.03	450-456	1	2011	0.0536	0.104	FF	PN	YO	450	456	F	F	N	P	OT3	3OY	3.9	1.9
2717	0	334-370	4	2009	0.2226	0.104	FF	NN	YO	334	370	F	F	N	N	OT3	3OY	3.5	2.5
5365	0.1	539-555	1	2011	-0.0691	0.104	MM	PN	OO	539	555	M	M	P	N	OT3	OT3	3.9	3.9
8468	0	538-553	4	2011		0.104	MM	NN	OO	538	553	M	M	N	N	OT3	OT3	3.5	5.5
8127	0.11	375-548	4	2011	0.1289	0.104	MF	PN	YO	375	548	F	M	P	N	OT3	3OY	5.5	2.5
2035	0	325-350	3	2009	0.0406	0.105	MM	PN	YO	325	350	M	M	P	N	OT3	3OY	5.2	2.2
137	0	136-334	1	2009	0.0372	0.105	FF	NN	YY	136	334	F	F	N	N	3OY	3OY	2.9	2.9
5826	0.07	141-698	2	2011		0.105	MF	NN	OO	141	698	F	M	N	N	OT3	OT3	5	5
8125	0.05	375-545	4	2011		0.105	MF	PN	OO	375	545	F	M	P	N	OT3	OT3	5.5	5.5
3308	0.01	334-362	5	2009	-0.03	0.105	MF	PN	YO	334	362	F	M	P	N	OT3	3OY	3.6	2.6
3406	0	352-359	5	2009	-0.0151	0.106	FF	NN	OO	352	359	F	F	N	N	OT3	OT3	5.6	5.6
4556	0.04	289-550	1	2011	-0.0869	0.106	MF	SP	YO	289	550	F	M	P	S	OT3	3OY	5.9	1.9
8681	0.05	104-450	5	2011	-0.1679	0.106	MF	SN	OO	104	450	M	F	S	N	OT3	OT3	6.6	4.6
3719	1	104-329	2	2010	0.038	0.106	MF	PN	OO	104	329	M	F	N	P	OT3	OT3	5	4
4545	0	289-537	1	2011	-0.107	0.106	MF	PN	YO	289	537	F	M	P	N	OT3	3OY	5.9	2.9
9183	0	456-552	5	2011	-0.3273	0.106	MF	SP	YY	456	552	F	M	P	S	3OY	3OY	2.6	2.6
5607	0.06	556-698	1	2011		0.107	MM	NN	YO	556	698	M	M	N	N	3OY	OT3	2.9	4.9
6300	0.03	472-556	2	2011	0.1064	0.107	MF	PN	YY	472	556	F	M	P	N	3OY	3OY	2	3
4337	0	104-375	1	2011	-0.1442	0.107	MF	PP	OO	104	375	M	F	P	P	OT3	OT3	5.9	4.9
5658	0	104-330	2	2011	-0.0546	0.107	MF	SP	OO	104	330	M	F	S	P	OT3	OT3	6	4
2747	0	336-362	4	2009	0.3193	0.107	MF	NN	YO	336	362	F	M	N	N	OT3	3OY	3.5	2.5
4152	0.67	328-329	4	2010	-0.211	0.107	MF	SP	OO	328	329	M	F	P	S	OT3	OT3	4.5	4.5
2471	0	141-325	4	2009	-0.0046	0.107	MF	PN	OO	141	325	F	M	N	P	OT3	OT3	3.5	5.5
8243	0	462-539	4	2011	0.3203	0.107	MF	PN	YO	462	539	F	M	N	P	3OY	OT3	2.5	4.5
1760	0.22	136-327	3	2009	-0.0312	0.107	MF	PN	OO	136	327	F	M	N	P	OT3	OT3	3.2	3.2
8171	0.12	400-673	4	2011	0.0027	0.107	MF	SN	OO	400	673	F	M	N	S	OT3	OT3	6.5	4.5
4701	0	335-598	1	2011	-0.311	0.107	MF	PN	YO	335	598	F	M	N	P	OT3	3OY	4.9	2.9
7246	0.25	462-552	3	2011	0.1096	0.108	MF	SN	YY	462	552	F	M	N	S	3OY	3OY	2.2	2.2
1453	0.05	335-339	2	2009	-0.2258	0.108	FF	PN	YY	335	339	F	F	N	P	3OY	3OY	3	3
6274	0.2	465-558	2	2011	0.1005	0.108	MF	NN	YO	465	558	F	M	N	N	3OY	OT3	2	4
8087	0.13	352-538	4	2011	0.2015	0.108	MF	NN	OO	352	538	F	M	N	N	OT3	OT3	7.5	3.5
7848	0.07	289-698	4	2011		0.108	MF	PN	OO	289	698	F	M	P	N	OT3	OT3	6.5	5.5
6574	0.03	545-557	2	2011		0.108	MM	PN	OO	545	557	M	M	N	P	OT3	OT3	5	4
6183	0.05	450-557	2	2011	-0.1096	0.108	MF	PN	OO	450	557	F	M	N	P	OT3	OT3	4	4
4488	0	141-461	1	2011	-0.0858	0.108	FF	PN	YO	141	461	F	F	N	P	OT3	3OY	4.9	1.9
672	0	336-338	1	2009	0.2805	0.108	FF	PN	YY	336	338	F	F	N	P	3OY	3OY	2.9	1.9
4851	0	375-542	1	2011	-0.2561	0.108	MF	PN	YO	375	542	F	M	P	N	OT3	3OY	4.9	2.9
3292	0	330-362	5	2009	-0.0537	0.108	MF	NN	YY	330	362	F	M	N	N	3OY	3OY	2.6	2.6
4255	0.23	141-336	5	2010	-0.0462	0.108	FF	PN	OO	141	336	F	F	N	P	OT3	OT3	4.6	4.6
5824	0.07	141-649	2	2011		0.108	FF	PN	OO	141	649	F	F	N	P	OT3	OT3	5	6
1392	0.06	330-336	2	2009	-0.1731	0.108	FF	NN	YY	330	336	F	F	N	N	3OY	3OY	2	3
9136	0	400-698	5	2011		0.109	MF	PN	OO	400	698	F	M	N	P	OT3	OT3	6.6	5.6
9494	0.03	548-551	5	2011	-0.1411	0.109	MM	PP	YY	548	551	M	M	P	P	3OY	3OY	2.6	2.6
7420	0.33	534-644	3	2011	0.0178	0.109	MF	SP	YO	534	644	M	F	P	S	3OY	OT3	2.2	4.2
6571	0.03	545-552	2	2011		0.11	MM	SN	YO	545	552	M	M	N	S	OT3	3OY	5	2
4277	0.33	289-343	5	2010	0.211	0.11	FF	PN	OO	289	343	F	F	P	N	OT3	OT3	5.6	3.6
858	0	367-400	1	2009	0.1006	0.11	FF	NN	OO	367	400	F	F	N	N	OT3	OT3	4.9	3.9
2943	0	106-289	5	2009	0.1515	0.11	FF	NN	OO	106	289	F	F	N	N	OT3	OT3	4.6	4.6
5547	0	550-698	1	2011		0.11	MM	SN	YO	550	698	M	M	S	N	3OY	OT3	1.9	4.9
317	0	289-340	1	2009	-0.2392	0.11	FF	NN	YO	289	340	F	F	N	N	OT3	3OY	3.9	2.9
2947	0	106-325	5	2009	0.0512	0.11	MF	PN	OO	106	325	F	M	N	P	OT3	OT3	4.6	5.6
8184	0	450-539	4	2011	0.2968	0.11	MF	PN	OO	450	539	F	M	N	P	OT3	OT3	4.5	4.5
8549	0	545-546	4	2011		0.11	MM	NN	OO	545	546	M	M	N	N	OT3	OT3	5.5	4.5
6180	0.05	450-552	2	2011	0.089	0.111	MF	SN	YO	450	552	F	M	N	S	OT3	3OY	4	2
3655	0.05	335-336	1	2010	0.1609	0.111	FF	NN	OO	335	336	F	F	N	N	OT3	OT3	3.9	3.9
740	0	340-375	1	2009	-0.2031	0.111	FF	NN	YY	340	375	F	F	N	N	3OY	3OY	2.9	2.9
9096	0	375-552	5	2011	-0.3023	0.111	MF	SP	YO	375	552	F	M	P	S	OT3	3OY	5.6	2.6
1290	0	325-400	2	2009	-0.1076	0.111	MF	PN	OO	325	400	M	F	P	N	OT3	OT3	5	4
[truncated: 1,625 more rows]

## Sheet: LAR_2011_data
Date	Ids
2011-11-14	104 289
2011-11-20	104 289
2011-11-21	104 289
2011-11-22	104 289
2011-11-23	104 289
2011-11-24	104 289
2011-12-01	104 289
2012-01-03	104 289
2012-01-13	104 289
2012-01-14	104 289
2011-04-22	104 330
2011-04-23	104 330
2011-10-30	104 375
2011-10-31	104 375
2011-11-04	104 375
2011-11-08	104 375
2011-11-09	104 375
2011-12-01	104 375
2012-01-11	104 375
2012-01-12	104 375
2012-01-13	104 375
2012-01-14	104 375
2011-12-28	104 450
2011-11-14	104 456
2011-11-15	104 456
2011-11-16	104 456
2011-11-19	104 456
2011-11-20	104 456
2011-11-21	104 456
2011-11-26	104 456
2011-12-21	104 456
2012-01-02	104 456
2012-01-03	104 456
2012-01-11	104 456
2012-01-12	104 456
2012-01-14	104 456
2011-11-23	104 462
2011-04-09	104 465
2011-04-19	104 465
2011-04-22	104 465
2011-04-28	104 465
2011-10-02	104 465
2011-10-06	104 465
2011-05-09	104 504
2011-11-19	104 504
2011-05-18	104 534
2011-04-18	104 537
2011-04-22	104 537
2011-04-23	104 537
2011-04-24	104 537
2011-05-01	104 537
2011-05-02	104 537
2011-05-09	104 537
2011-05-15	104 537
2011-05-16	104 537
2011-04-09	104 539
2011-04-10	104 539
2011-04-11	104 539
2011-04-12	104 539
2011-04-13	104 539
2011-04-14	104 539
2011-04-15	104 539
2011-04-16	104 539
2011-04-18	104 539
2011-04-22	104 539
2011-04-25	104 539
2011-04-26	104 539
2011-05-03	104 539
2011-05-04	104 539
2011-05-05	104 539
2011-12-06	104 539
2011-12-11	104 539
2011-12-14	104 539
2011-12-15	104 539
2011-04-22	104 540
2011-04-23	104 540
2011-04-24	104 540
2011-11-12	104 541
2011-11-20	104 541
2011-11-21	104 541
2011-11-27	104 541
2011-04-28	104 542
2011-11-30	104 542
2011-12-01	104 542
2011-12-02	104 542
2011-12-03	104 542
2011-12-04	104 542
2011-12-05	104 542
2011-12-04	104 545
2012-01-22	104 545
2011-04-13	104 546
2011-04-15	104 546
2011-04-18	104 546
2011-04-20	104 546
2011-04-22	104 546
2011-04-23	104 546
2011-05-02	104 546
2011-05-03	104 546
2011-05-04	104 546
2011-05-05	104 546
2011-05-07	104 546
2011-05-08	104 546
2011-05-11	104 546
2011-05-14	104 546
2011-05-15	104 546
2011-05-16	104 546
2011-07-08	104 546
2011-07-11	104 546
2011-12-04	104 546
2011-12-31	104 546
2012-03-07	104 546
2012-03-15	104 546
2012-01-13	104 548
2011-04-20	104 552
2011-05-02	104 552
2011-05-07	104 552
2011-12-03	104 552
2011-11-26	104 556
2011-04-10	104 558
2011-04-11	104 558
2011-04-12	104 558
2011-04-13	104 558
2011-04-14	104 558
2011-04-29	104 558
2011-05-06	104 558
2011-05-07	104 558
2011-05-08	104 558
2011-05-09	104 558
2011-12-02	104 558
2012-02-11	104 558
2012-02-24	104 558
2012-02-25	104 558
2012-02-26	104 558
2012-02-27	104 558
2012-02-29	104 558
2012-03-01	104 558
2012-03-17	104 558
2011-04-22	104 698
2011-04-27	104 698
2011-12-23	136 375
2011-04-10	136 531
2011-04-11	136 531
2011-04-12	136 531
2011-04-14	136 531
2011-04-22	136 531
2011-04-23	136 531
2011-05-08	136 531
2011-05-16	136 531
2011-11-18	136 531
2011-12-07	136 531
2011-12-21	136 531
2011-12-22	136 531
2012-03-18	136 531
2011-11-25	136 534
2011-11-28	136 534
2011-11-29	136 534
2011-04-08	136 538
2011-04-12	136 538
2011-04-13	136 538
2011-04-14	136 538
2011-04-22	136 538
2011-04-23	136 538
2011-05-16	136 538
2011-11-11	136 538
2011-11-30	136 538
2011-12-01	136 538
2011-12-13	136 538
2011-12-16	136 538
2011-04-08	136 573
2011-04-12	136 573
2011-04-14	136 573
2011-04-22	136 573
2011-04-23	136 573
2011-11-18	136 573
2011-11-21	136 573
2011-11-30	136 573
2011-12-07	136 573
2011-12-16	136 573
2011-12-19	136 573
2012-03-18	136 573
2011-04-20	136 698
2011-05-14	137 326
2011-09-27	137 326
2011-10-12	137 326
2011-12-01	137 326
2011-12-05	137 326
2011-12-08	137 326
2011-12-27	137 326
2011-04-08	137 335
2011-04-09	137 335
2011-04-10	137 335
2011-04-11	137 335
2011-04-12	137 335
2011-04-13	137 335
2011-04-14	137 335
2011-04-15	137 335
2011-04-16	137 335
2011-04-17	137 335
2011-04-18	137 335
2011-04-19	137 335
2011-04-21	137 335
2011-04-22	137 335
2011-04-23	137 335
2011-04-25	137 335
2011-04-26	137 335
2011-04-27	137 335
2011-05-07	137 335
2011-05-08	137 335
2011-05-12	137 335
2011-05-13	137 335
2011-05-20	137 335
2011-05-21	137 335
2011-05-22	137 335
2011-05-23	137 335
2011-05-24	137 335
2011-05-30	137 335
2011-06-14	137 335
2011-07-01	137 335
2011-07-21	137 335
2011-07-22	137 335
2011-08-02	137 335
2011-08-03	137 335
2011-08-05	137 335
2011-08-06	137 335
2011-08-07	137 335
2011-08-08	137 335
2011-08-16	137 335
2011-08-17	137 335
2011-09-03	137 335
2011-09-09	137 335
2011-09-10	137 335
2011-09-11	137 335
2011-09-12	137 335
2011-09-13	137 335
2011-09-14	137 335
2011-09-15	137 335
2011-09-16	137 335
2011-09-17	137 335
2011-09-18	137 335
2011-09-21	137 335
2011-09-23	137 335
2011-09-24	137 335
2011-09-25	137 335
2011-09-26	137 335
2011-09-30	137 335
2011-10-01	137 335
2011-10-02	137 335
2011-10-04	137 335
2011-10-06	137 335
2011-10-07	137 335
2011-10-08	137 335
2011-10-09	137 335
2011-10-10	137 335
2011-10-11	137 335
2011-10-12	137 335
2011-10-13	137 335
2011-10-14	137 335
2011-10-15	137 335
2011-10-16	137 335
2011-10-17	137 335
2011-10-27	137 335
2011-10-28	137 335
2011-10-29	137 335
2011-10-30	137 335
2011-11-01	137 335
2011-11-02	137 335
2011-11-03	137 335
2011-11-04	137 335
2011-11-05	137 335
2011-11-06	137 335
2011-11-12	137 335
2011-11-13	137 335
2011-11-14	137 335
2011-11-21	137 335
2011-11-22	137 335
2011-11-23	137 335
2011-11-24	137 335
2011-11-25	137 335
2011-11-26	137 335
2011-11-27	137 335
2011-12-01	137 335
2011-12-02	137 335
2011-12-03	137 335
2011-12-04	137 335
2011-12-22	137 335
2011-12-23	137 335
2011-12-24	137 335
2011-12-27	137 335
2012-01-01	137 335
2012-01-05	137 335
2012-01-06	137 335
2012-01-07	137 335
2012-01-08	137 335
2012-01-09	137 335
2012-01-14	137 335
2012-01-15	137 335
2012-01-16	137 335
2012-01-17	137 335
2012-01-18	137 335
2012-01-19	137 335
2011-05-10	137 534
2011-10-08	137 534
2011-10-12	137 534
2011-10-17	137 534
2011-10-22	137 534
2011-11-01	137 534
2011-11-02	137 534
2011-11-03	137 534
2011-11-04	137 534
2011-11-08	137 534
2011-11-15	137 534
2011-11-30	137 534
2011-12-02	137 534
2011-12-05	137 534
2011-12-11	137 534
2011-12-12	137 534
2011-12-26	137 534
2012-01-01	137 534
2012-01-11	137 534
2012-01-18	137 534
2012-01-18	141 343
2011-04-24	141 351
2011-04-29	141 351
2011-10-20	141 351
2011-10-21	141 351
2012-01-25	141 351
2011-04-16	141 352
2011-04-17	141 352
2011-04-19	141 352
2011-04-21	141 352
2011-09-13	141 352
2012-01-28	141 352
2012-02-01	141 352
2012-02-06	141 352
2012-02-07	141 352
2012-02-09	141 352
2012-02-10	141 352
2012-02-11	141 352
2012-02-13	141 352
2012-02-18	141 352
2012-03-09	141 352
2012-03-10	141 352
2011-04-11	141 400
2011-04-15	141 400
2011-04-16	141 400
2011-04-17	141 400
2011-04-18	141 400
2011-04-21	141 400
2011-04-23	141 400
2011-04-24	141 400
2011-04-26	141 400
2011-04-27	141 400
2011-04-28	141 400
2011-04-29	141 400
2011-05-02	141 400
2011-05-03	141 400
2011-05-04	141 400
2011-05-07	141 400
2011-05-08	141 400
2011-05-09	141 400
2011-05-12	141 400
2011-05-16	141 400
2011-05-17	141 400
2011-05-18	141 400
2011-05-19	141 400
2011-05-20	141 400
2011-05-21	141 400
2011-06-26	141 400
2011-07-08	141 400
2011-07-12	141 400
2011-07-16	141 400
2011-07-24	141 400
2011-07-25	141 400
2011-09-09	141 400
2011-09-10	141 400
2011-09-13	141 400
2011-09-15	141 400
2011-09-16	141 400
2011-09-27	141 400
2011-10-01	141 400
2011-10-02	141 400
2011-10-13	141 400
2011-10-14	141 400
2011-10-30	141 400
2011-10-31	141 400
2011-11-02	141 400
2011-11-06	141 400
2011-11-07	141 400
2011-11-08	141 400
2011-11-09	141 400
2011-11-16	141 400
2011-11-18	141 400
2011-11-20	141 400
2011-11-30	141 400
2011-12-04	141 400
2011-12-06	141 400
2011-12-10	141 400
2011-12-15	141 400
2011-12-18	141 400
2011-12-19	141 400
2011-12-20	141 400
2011-12-21	141 400
2011-12-26	141 400
2011-12-28	141 400
2011-12-29	141 400
2011-12-30	141 400
2011-12-31	141 400
2012-01-01	141 400
2012-01-02	141 400
2012-01-05	141 400
2012-01-06	141 400
2012-01-07	141 400
2012-01-08	141 400
2012-01-09	141 400
2012-01-10	141 400
2012-01-11	141 400
2012-01-12	141 400
2012-01-13	141 400
2012-01-14	141 400
2012-01-15	141 400
2012-01-16	141 400
2012-01-17	141 400
2012-01-18	141 400
2012-01-19	141 400
2012-01-20	141 400
2012-01-22	141 400
2012-01-23	141 400
2012-01-24	141 400
2012-01-25	141 400
2012-01-26	141 400
2012-01-27	141 400
2012-01-28	141 400
2012-01-29	141 400
2012-01-30	141 400
2012-02-01	141 400
2012-02-02	141 400
2012-02-03	141 400
2012-02-04	141 400
2012-02-05	141 400
2012-02-06	141 400
2012-02-07	141 400
2012-02-08	141 400
2012-02-09	141 400
2012-02-10	141 400
2012-02-12	141 400
2012-02-13	141 400
2012-02-14	141 400
2012-02-16	141 400
2012-02-17	141 400
2012-02-19	141 400
2012-02-20	141 400
2012-02-21	141 400
2012-02-22	141 400
2012-02-23	141 400
2012-02-24	141 400
2012-02-25	141 400
2012-02-26	141 400
2012-02-27	141 400
2012-02-28	141 400
2012-02-29	141 400
2012-03-05	141 400
2012-03-06	141 400
2012-03-07	141 400
2012-03-08	141 400
2012-03-09	141 400
2012-03-14	141 400
2012-03-15	141 400
2012-03-16	141 400
2012-03-17	141 400
2012-03-18	141 400
2012-03-19	141 400
2011-04-11	141 472
2011-04-13	141 472
2011-04-14	141 472
2011-04-15	141 472
2011-04-16	141 472
2011-04-17	141 472
2011-04-19	141 472
2011-04-20	141 472
2011-04-21	141 472
2011-05-13	141 472
2011-11-13	141 472
2012-01-11	141 472
2011-04-08	141 474
2011-04-13	141 474
2011-04-14	141 474
2011-04-15	141 474
2011-04-16	141 474
2011-04-17	141 474
2011-04-18	141 474
2011-04-19	141 474
2011-04-20	141 474
2011-04-21	141 474
2011-04-22	141 474
2011-04-23	141 474
2011-04-24	141 474
2011-04-25	141 474
2011-05-08	141 474
2011-05-11	141 474
2011-05-23	141 474
2011-09-01	141 474
2011-09-03	141 474
2011-09-13	141 474
2011-09-15	141 474
2011-09-16	141 474
2011-09-22	141 474
2011-10-02	141 474
2011-10-03	141 474
2011-10-04	141 474
2011-10-06	141 474
2011-10-07	141 474
2011-10-08	141 474
2011-10-12	141 474
2011-10-18	141 474
2011-10-19	141 474
2011-10-20	141 474
2011-10-21	141 474
2011-10-22	141 474
2011-10-23	141 474
2011-10-24	141 474
2011-10-25	141 474
2011-10-26	141 474
2011-10-27	141 474
2011-10-28	141 474
2011-10-29	141 474
2011-10-30	141 474
2011-11-01	141 474
2011-11-02	141 474
2011-11-03	141 474
2011-11-04	141 474
2011-11-05	141 474
2011-11-15	141 474
2011-12-06	141 474
2011-12-13	141 474
2011-12-21	141 474
2011-12-22	141 474
2011-12-23	141 474
2011-12-24	141 474
2011-12-25	141 474
2011-12-26	141 474
2011-12-27	141 474
2011-12-30	141 474
2011-12-31	141 474
2012-01-01	141 474
2012-01-02	141 474
2012-01-03	141 474
2012-01-04	141 474
2012-01-05	141 474
2012-01-06	141 474
2012-01-07	141 474
2012-01-08	141 474
2012-01-12	141 474
2012-01-13	141 474
2012-01-14	141 474
2012-01-15	141 474
2012-01-16	141 474
2012-01-17	141 474
2012-01-18	141 474
2012-01-19	141 474
2012-01-20	141 474
2012-01-23	141 474
2012-01-24	141 474
2012-01-25	141 474
2012-01-30	141 474
2012-02-02	141 474
2012-02-03	141 474
2012-02-04	141 474
2012-02-05	141 474
2012-02-06	141 474
2012-02-07	141 474
2012-02-08	141 474
2012-02-09	141 474
2012-02-10	141 474
2012-02-11	141 474
2012-02-12	141 474
2012-02-13	141 474
2012-02-14	141 474
2012-02-15	141 474
2012-02-16	141 474
2012-02-17	141 474
2012-02-18	141 474
2012-02-19	141 474
2012-02-20	141 474
2012-02-21	141 474
2012-02-22	141 474
2012-02-23	141 474
2012-02-24	141 474
2012-02-25	141 474
2012-02-26	141 474
2012-02-27	141 474
2012-02-28	141 474
2012-02-29	141 474
2012-03-01	141 474
2012-03-02	141 474
2012-03-03	141 474
2012-03-04	141 474
2012-03-05	141 474
2012-03-06	141 474
2012-03-07	141 474
2012-03-08	141 474
2012-03-09	141 474
2012-03-19	141 474
2011-04-25	141 531
2011-11-16	141 531
2011-12-16	141 531
2012-03-08	141 537
2011-04-25	141 538
2011-10-30	141 540
2011-11-01	141 540
2011-11-06	141 540
2012-01-10	141 540
2012-03-08	141 545
2011-04-08	141 551
2011-04-13	141 551
2011-04-14	141 551
2012-03-08	141 551
2011-11-30	141 553
2011-12-06	141 553
2012-02-24	141 553
2012-02-25	141 553
2012-03-06	141 553
2012-03-07	141 553
2011-05-15	141 556
2011-06-05	141 556
2011-11-19	141 556
2012-01-08	141 556
2012-01-23	141 556
2012-02-02	141 556
2012-02-14	141 556
2012-02-20	141 556
2012-02-23	141 556
2012-02-25	141 556
2012-02-26	141 556
2011-04-25	141 573
2011-04-11	141 649
2011-04-13	141 649
2011-04-14	141 649
2011-04-15	141 649
2011-04-16	141 649
2011-04-17	141 649
2011-04-19	141 649
2011-04-21	141 649
2011-05-05	141 649
2011-05-15	141 649
2011-05-16	141 649
2011-11-13	141 649
2012-01-11	141 649
2012-02-01	141 649
2012-02-10	141 649
2011-11-19	141 673
2011-11-20	141 673
2012-01-25	141 673
2012-01-26	141 673
2011-07-28	141 698
2011-10-06	141 698
2011-11-14	141 698
2011-11-16	141 698
2011-11-20	141 698
2011-11-21	141 698
2011-11-22	141 698
2012-02-26	289 343
2011-04-08	289 375
2011-04-10	289 375
2011-04-11	289 375
2011-04-12	289 375
2011-04-13	289 375
2011-04-16	289 375
2011-04-17	289 375
2011-04-18	289 375
2011-04-19	289 375
2011-04-20	289 375
2011-04-22	289 375
2011-04-23	289 375
2011-04-25	289 375
2011-04-27	289 375
2011-04-28	289 375
2011-04-29	289 375
2011-04-30	289 375
2011-05-02	289 375
2011-05-08	289 375
2011-05-26	289 375
2011-06-10	289 375
2011-06-16	289 375
2011-06-19	289 375
2011-07-02	289 375
2011-07-03	289 375
2011-07-04	289 375
2011-07-06	289 375
2011-07-07	289 375
2011-07-08	289 375
2011-07-09	289 375
2011-07-12	289 375
2011-07-13	289 375
2011-07-14	289 375
2011-07-20	289 375
2011-07-21	289 375
2011-07-26	289 375
2011-07-27	289 375
2011-07-29	289 375
2011-07-30	289 375
2011-07-31	289 375
2011-08-19	289 375
2011-08-24	289 375
2011-08-25	289 375
2011-09-07	289 375
2011-09-08	289 375
2011-09-11	289 375
2011-09-12	289 375
2011-09-13	289 375
2011-09-14	289 375
2011-09-16	289 375
2011-09-17	289 375
2011-09-18	289 375
2011-09-21	289 375
2011-09-22	289 375
2011-09-23	289 375
2011-10-20	289 375
2011-10-26	289 375
2011-11-19	289 375
2011-11-29	289 375
2011-11-30	289 375
2011-12-01	289 375
2011-12-02	289 375
2011-12-07	289 375
2011-12-08	289 375
2011-12-09	289 375
2011-12-10	289 375
2011-12-11	289 375
2011-12-12	289 375
2011-12-14	289 375
2011-12-15	289 375
2011-12-17	289 375
2011-12-18	289 375
2011-12-23	289 375
2011-12-24	289 375
2011-12-25	289 375
2011-12-28	289 375
2011-12-29	289 375
2011-12-30	289 375
2011-12-31	289 375
2012-01-01	289 375
2012-01-04	289 375
2012-01-05	289 375
2012-01-06	289 375
2012-01-07	289 375
2012-01-08	289 375
2012-01-11	289 375
2012-01-12	289 375
2012-01-13	289 375
2012-01-14	289 375
2012-01-15	289 375
2012-01-16	289 375
2012-01-17	289 375
2012-01-18	289 375
2012-01-19	289 375
2012-01-20	289 375
2012-01-22	289 375
2012-01-27	289 375
2012-01-28	289 375
2012-01-29	289 375
2012-01-30	289 375
2012-01-31	289 375
2012-02-01	289 375
2012-02-02	289 375
2012-02-06	289 375
2012-02-07	289 375
2012-02-10	289 375
2012-02-11	289 375
2012-02-12	289 375
2012-02-13	289 375
2012-02-14	289 375
2012-02-16	289 375
2012-02-19	289 375
2012-02-17	289 450
2012-03-02	289 450
2011-04-08	289 456
2011-04-09	289 456
2011-04-10	289 456
2011-04-11	289 456
2011-04-12	289 456
2011-04-13	289 456
2011-04-14	289 456
2011-04-16	289 456
2011-04-17	289 456
2011-04-18	289 456
2011-04-19	289 456
2011-04-20	289 456
2011-04-22	289 456
2011-04-23	289 456
2011-04-28	289 456
2011-04-29	289 456
2011-04-30	289 456
2011-05-02	289 456
2011-05-07	289 456
2011-05-09	289 456
2011-05-17	289 456
2011-05-18	289 456
2011-05-19	289 456
2011-05-20	289 456
2011-07-13	289 456
2011-07-18	289 456
2011-07-19	289 456
2011-07-20	289 456
2011-07-31	289 456
2011-08-18	289 456
2011-08-19	289 456
2011-08-23	289 456
2011-08-24	289 456
2011-09-07	289 456
2011-09-08	289 456
2011-09-12	289 456
2011-09-14	289 456
2011-09-15	289 456
2011-09-16	289 456
2011-09-17	289 456
2011-09-19	289 456
2011-09-20	289 456
2011-09-23	289 456
2011-09-27	289 456
2011-09-28	289 456
2011-10-26	289 456
2011-10-27	289 456
2011-11-06	289 456
2011-11-07	289 456
2011-11-09	289 456
2011-11-11	289 456
2011-11-12	289 456
2011-11-13	289 456
2011-11-20	289 456
2011-11-21	289 456
2011-12-04	289 456
2011-12-05	289 456
2011-12-06	289 456
2011-12-07	289 456
2011-12-08	289 456
2011-12-09	289 456
2011-12-10	289 456
2011-12-11	289 456
2011-12-12	289 456
2011-12-14	289 456
2011-12-15	289 456
2011-12-16	289 456
2011-12-17	289 456
2011-12-18	289 456
2011-12-19	289 456
2011-12-20	289 456
2011-12-21	289 456
2011-12-22	289 456
2011-12-23	289 456
2011-12-24	289 456
2011-12-25	289 456
2011-12-28	289 456
2011-12-29	289 456
2011-12-30	289 456
2011-12-31	289 456
2012-01-01	289 456
2012-01-02	289 456
2012-01-03	289 456
2012-01-04	289 456
2012-01-05	289 456
2012-01-06	289 456
2012-01-07	289 456
2012-01-08	289 456
2012-01-11	289 456
2012-01-12	289 456
2012-01-13	289 456
2012-01-14	289 456
2012-01-15	289 456
2012-01-16	289 456
2012-01-17	289 456
2012-01-18	289 456
2012-01-19	289 456
2012-01-20	289 456
2012-01-21	289 456
2012-01-22	289 456
2012-01-27	289 456
2012-01-28	289 456
2012-01-29	289 456
2012-01-30	289 456
2012-01-31	289 456
2012-02-01	289 456
2012-02-02	289 456
2012-02-06	289 456
2012-02-07	289 456
2012-02-10	289 456
2012-02-12	289 456
2012-02-13	289 456
2012-02-14	289 456
2012-02-15	289 456
2012-02-17	289 456
2012-02-18	289 456
2012-02-19	289 456
2012-02-20	289 456
2012-02-21	289 456
2012-02-22	289 456
2012-02-23	289 456
2012-02-24	289 456
2012-02-25	289 456
2012-02-26	289 456
2012-02-27	289 456
2012-02-28	289 456
2012-02-29	289 456
2012-03-01	289 456
2012-03-02	289 456
2012-03-03	289 456
2012-03-04	289 456
2012-03-05	289 456
2012-03-06	289 456
2012-03-07	289 456
2012-03-08	289 456
2012-03-09	289 456
2012-03-10	289 456
2011-04-11	289 462
2011-11-17	289 504
2011-12-03	289 504
2012-01-20	289 504
2011-05-22	289 537
2011-11-13	289 537
2011-11-29	289 537
2011-11-17	289 539
2011-04-18	289 541
2011-11-25	289 541
2011-11-26	289 541
2012-01-15	289 541
2012-02-15	289 541
2011-04-12	289 542
2011-11-28	289 545
2011-12-02	289 545
2011-12-03	289 545
2011-12-12	289 545
2012-01-19	289 545
2012-02-25	289 545
2012-03-10	289 545
2011-12-01	289 546
2011-12-02	289 546
2011-12-15	289 548
2011-12-21	289 548
2011-12-29	289 548
2012-01-13	289 548
2012-02-25	289 548
2012-03-05	289 548
2012-03-09	289 548
2012-03-10	289 548
2012-03-16	289 548
2011-04-13	289 552
2011-12-13	289 552
2011-04-12	289 557
2011-04-22	289 557
2011-04-29	289 557
2011-04-30	289 557
2011-12-04	289 557
2012-01-16	289 557
2012-02-20	289 557
2011-04-10	289 698
2011-12-04	289 698
2011-12-09	289 698
2011-04-17	326 335
2011-04-18	326 335
2011-04-21	326 335
2011-04-27	326 335
2011-05-01	326 335
2011-05-05	326 335
2011-05-09	326 335
2011-05-24	326 335
2011-05-26	326 335
2011-05-27	326 335
2011-07-16	326 335
2011-07-29	326 335
2011-09-04	326 335
2011-09-12	326 335
2011-09-13	326 335
2011-09-18	326 335
2011-09-19	326 335
2011-09-21	326 335
2011-10-12	326 335
2011-10-18	326 335
2011-10-21	326 335
2011-10-26	326 335
2011-11-10	326 335
2011-11-17	326 335
2011-11-18	326 335
2011-11-29	326 335
2011-11-30	326 335
2011-12-01	326 335
2011-12-11	326 335
2011-12-14	326 335
2011-12-21	326 335
2011-12-22	326 335
2011-12-23	326 335
2012-01-18	326 335
2012-01-19	326 335
2012-01-21	326 335
2012-01-22	326 335
2012-02-01	326 335
2012-02-02	326 335
2012-02-06	326 335
2012-02-07	326 335
2012-02-15	326 335
2011-10-12	326 534
2011-10-15	326 534
2011-10-16	326 534
2011-10-20	326 534
2011-10-28	326 534
2011-10-30	326 534
2011-11-05	326 534
2011-11-06	326 534
2011-11-16	326 534
2011-11-27	326 534
2011-11-30	326 534
2011-12-03	326 534
2011-12-04	326 534
2011-12-09	326 534
2011-12-18	326 534
2011-12-19	326 534
2011-12-22	326 534
2011-12-25	326 534
2011-12-26	326 534
2011-12-27	326 534
2011-12-29	326 534
2012-01-05	326 534
2012-01-08	326 534
2012-01-11	326 534
2012-01-18	326 534
2012-01-23	326 534
2012-02-01	326 534
2012-02-11	326 534
2012-02-18	326 534
2012-02-28	326 534
2012-02-29	326 534
2012-03-01	326 534
2012-03-06	326 534
2012-03-08	326 534
2012-03-09	326 534
2012-03-10	326 534
2012-03-15	326 534
2012-03-16	326 534
2011-04-16	330 537
2011-04-09	330 540
2011-04-11	330 540
2011-04-14	330 540
2011-04-15	330 540
2011-04-16	330 540
2011-04-17	330 540
2011-04-19	330 540
2011-07-08	330 540
2011-08-21	330 540
2011-10-09	330 540
2011-10-10	330 540
2011-10-23	330 540
2011-10-25	330 540
2011-12-10	330 540
2011-12-12	330 540
2011-12-14	330 540
2011-11-25	330 542
2011-04-30	330 545
2011-04-14	330 555
2011-04-15	330 555
2011-04-16	330 555
2011-04-19	330 555
2011-04-20	330 555
2011-04-24	330 555
2011-04-30	330 555
2011-05-25	330 555
2011-07-31	330 555
2011-08-11	330 555
2011-08-21	330 555
2011-08-26	330 555
2011-09-07	330 555
2011-09-09	330 555
2011-09-10	330 555
2011-09-14	330 555
2011-10-10	330 555
2011-10-14	330 555
2011-10-17	330 555
2011-10-20	330 555
2011-10-27	330 555
2011-11-05	330 555
2011-11-06	330 555
2011-11-15	330 555
2011-11-16	330 555
2011-11-28	330 555
2011-11-29	330 555
2011-12-07	330 555
2011-12-08	330 555
2011-04-30	330 557
2011-11-14	330 558
2011-04-22	330 698
2011-04-20	335 534
2011-05-13	335 534
2011-07-15	335 534
2011-10-08	335 534
2011-10-12	335 534
2011-10-13	335 534
2011-10-14	335 534
2011-10-17	335 534
2011-10-19	335 534
2011-10-27	335 534
2011-11-01	335 534
2011-11-02	335 534
2011-11-03	335 534
2011-11-04	335 534
2011-11-08	335 534
2011-11-23	335 534
2011-12-01	335 534
2011-12-02	335 534
2011-12-07	335 534
2011-12-08	335 534
2011-12-13	335 534
2011-12-20	335 534
2011-12-22	335 534
2011-12-23	335 534
2011-12-27	335 534
2011-12-28	335 534
2012-01-01	335 534
2012-01-18	335 534
2012-02-12	335 534
2012-02-16	335 534
2011-11-07	336 352
2011-11-21	336 352
2011-12-09	336 352
2011-12-15	336 352
2012-01-03	336 352
2012-03-03	336 352
2011-10-28	336 472
2011-10-29	336 472
2011-11-06	336 472
2011-11-29	336 472
2011-12-04	336 472
2011-12-05	336 472
2011-12-22	336 472
2011-12-24	336 472
2012-01-12	336 472
2011-11-11	336 531
2011-11-12	336 531
2011-11-23	336 531
2011-11-13	336 540
2011-11-19	336 540
2011-11-20	336 540
2011-12-05	336 540
2011-12-08	336 553
2011-11-21	336 556
2011-11-09	336 573
2011-11-13	336 573
2012-01-18	336 573
2011-11-06	336 649
2011-11-13	336 649
2011-11-19	336 649
2011-11-22	336 649
2011-11-29	336 649
2011-12-05	336 649
2011-12-13	343 351
2011-12-15	343 351
2011-12-28	343 351
2012-02-29	343 351
2012-01-21	343 375
2011-04-12	343 450
2011-04-19	343 450
2012-02-26	343 456
2011-04-12	343 462
2011-04-09	343 504
2011-04-10	343 504
2011-04-11	343 504
2011-04-13	343 504
2011-04-14	343 504
2011-04-15	343 504
2011-04-16	343 504
2011-04-17	343 504
2011-04-18	343 504
2011-04-22	343 504
2011-04-24	343 504
2011-04-25	343 504
2011-07-04	343 504
2011-12-29	343 504
2012-01-09	343 504
2012-03-10	343 504
2012-03-14	343 504
2011-12-02	343 537
2011-12-03	343 537
2011-12-09	343 537
2011-12-11	343 537
2011-12-15	343 537
2011-12-30	343 537
2012-01-03	343 537
2012-01-19	343 537
2012-01-26	343 537
2012-01-31	343 537
2012-02-02	343 537
2012-02-07	343 537
2012-02-24	343 537
2012-03-01	343 537
2012-03-02	343 537
2012-03-03	343 537
2012-03-04	343 537
2012-03-09	343 537
2012-03-18	343 537
2012-03-19	343 537
2011-04-09	343 542
2011-04-12	343 542
2011-04-15	343 545
2012-01-04	343 545
2012-01-15	343 545
2012-01-21	343 545
2012-03-01	343 545
2012-03-02	343 545
2012-03-03	343 545
2011-04-10	343 548
2011-04-21	343 548
2011-06-29	343 548
2011-07-04	343 548
2012-01-21	343 548
2012-01-22	343 548
2012-02-12	343 548
2012-02-26	343 548
2011-04-21	343 551
2011-05-11	343 551
2012-01-05	343 551
2012-01-13	343 551
2011-04-19	343 557
2011-12-08	343 557
2011-04-10	343 642
2011-04-12	343 642
2011-04-16	343 642
2011-04-17	343 642
2011-04-18	343 642
2011-04-22	343 642
2011-04-25	343 642
2011-04-26	343 642
2011-04-29	343 642
2011-05-04	343 642
2011-05-05	343 642
2011-05-07	343 642
2011-05-08	343 642
2011-05-28	343 642
2011-12-04	343 642
2011-12-06	343 642
2011-12-07	343 642
2011-12-10	343 642
2011-12-11	343 642
2011-12-13	343 642
2011-12-20	343 642
2011-12-31	343 642
2012-01-02	343 642
2012-01-03	343 642
2012-01-06	343 642
2012-01-10	343 642
2012-01-11	343 642
2012-01-15	343 642
2012-01-16	343 642
2012-01-30	343 642
2012-02-01	343 642
2012-02-07	343 642
2012-02-08	343 642
2012-03-03	343 642
2012-03-05	343 642
2012-03-06	343 642
2012-03-07	343 642
2012-03-08	343 642
2012-03-09	343 642
2012-03-10	343 642
2012-03-11	343 642
2012-03-12	343 642
2012-03-13	343 642
2012-03-14	343 642
2012-03-15	343 642
2012-03-16	343 642
2012-03-18	343 642
2012-03-19	343 642
2011-04-15	343 673
2011-04-16	343 673
2011-04-22	343 673
2011-04-23	343 673
2011-04-24	343 673
2011-05-02	343 673
2011-05-26	343 673
2011-06-01	343 673
2011-12-06	343 673
2011-12-10	343 673
2011-12-13	343 673
2011-12-14	343 673
2011-12-27	343 673
2012-01-13	343 673
2012-01-19	343 673
2011-04-21	343 698
2011-07-09	343 698
2011-12-13	343 698
2011-12-15	343 698
2012-01-19	343 698
2011-04-08	351 352
2011-04-09	351 352
2011-04-30	351 352
2011-04-16	351 400
2011-04-24	351 400
2011-04-25	351 400
2011-04-29	351 400
2011-05-31	351 400
2011-11-20	351 450
2011-04-16	351 472
2011-04-16	351 474
2011-04-24	351 474
2011-10-20	351 474
2011-11-18	351 504
2011-11-25	351 504
2011-11-25	351 537
2011-12-05	351 537
2011-12-12	351 537
2011-12-14	351 537
2011-12-15	351 537
2011-12-18	351 537
2012-02-21	351 537
2012-03-14	351 537
2011-11-17	351 545
2012-02-27	351 545
2011-11-21	351 548
2012-02-28	351 548
2011-04-11	351 551
2011-04-13	351 551
2011-04-22	351 551
2011-11-19	351 551
2012-01-01	351 551
2012-01-17	351 551
2012-01-22	351 551
2011-11-20	351 552
2011-04-08	351 553
2011-11-07	351 553
2011-12-12	351 553
2011-12-18	351 553
2011-12-24	351 553
2012-01-22	351 553
2012-02-11	351 553
2011-04-18	351 642
2011-06-06	351 642
2011-04-16	351 649
2011-05-09	351 673
2011-11-14	351 673
2011-11-15	351 673
2011-11-24	351 673
2011-12-11	351 673
2011-12-12	351 673
2011-12-18	351 673
2011-12-25	351 673
2011-12-27	351 673
2011-12-30	351 673
2011-12-31	351 673
2012-01-01	351 673
2012-01-10	351 673
2012-01-12	351 673
2012-01-13	351 673
2012-01-17	351 673
2012-01-22	351 673
2012-01-24	351 673
2012-01-28	351 673
2012-01-29	351 673
2012-01-30	351 673
2012-02-01	351 673
2012-02-07	351 673
2012-02-08	351 673
2012-02-09	351 673
2012-02-10	351 673
2012-02-11	351 673
2012-02-15	351 673
2012-02-16	351 673
2012-02-21	351 673
2012-02-25	351 673
2011-11-11	351 698
2011-11-12	351 698
2011-12-12	351 698
2011-12-13	351 698
2011-12-18	351 698
2012-01-11	351 698
2012-01-27	351 698
2012-01-28	351 698
2012-02-21	351 698
2012-02-22	351 698
2011-04-12	352 400
2011-04-16	352 400
2011-04-17	352 400
2011-04-18	352 400
2011-04-21	352 400
2011-05-13	352 400
2011-07-21	352 400
2012-01-28	352 400
2012-02-01	352 400
2012-02-06	352 400
2012-02-07	352 400
2011-04-08	352 472
2011-04-09	352 472
2011-04-12	352 472
2011-04-13	352 472
2011-04-14	352 472
2011-04-16	352 472
2011-04-17	352 472
2011-04-25	352 472
2011-05-23	352 472
2011-05-24	352 472
2011-07-17	352 472
2011-07-20	352 472
2011-08-06	352 472
2011-08-13	352 472
2011-08-19	352 472
2011-08-28	352 472
2011-10-03	352 472
2011-10-15	352 472
2011-10-16	352 472
2011-10-19	352 472
2011-10-25	352 472
2011-10-29	352 472
2011-10-30	352 472
2011-10-31	352 472
2011-11-04	352 472
2011-11-05	352 472
2011-11-06	352 472
2011-11-16	352 472
2011-12-02	352 472
2011-12-04	352 472
2011-12-05	352 472
2011-12-08	352 472
2011-12-14	352 472
2011-12-20	352 472
2011-12-23	352 472
2011-12-30	352 472
2012-01-08	352 472
2012-01-11	352 472
2012-01-13	352 472
2012-01-14	352 472
2012-01-15	352 472
2012-01-16	352 472
2012-01-17	352 472
2012-01-20	352 472
2011-04-08	352 474
2011-04-16	352 474
2011-04-17	352 474
2011-04-22	352 474
2011-05-13	352 474
2011-09-13	352 474
2011-12-19	352 474
2012-01-20	352 474
2012-02-07	352 474
2012-02-10	352 474
2012-02-11	352 474
2012-02-19	352 474
2011-11-14	352 531
2011-11-15	352 531
2011-12-04	352 531
2011-11-12	352 538
2011-11-27	352 538
2011-11-09	352 540
2011-11-10	352 540
2011-11-16	352 540
2011-11-17	352 540
2011-11-18	352 540
2011-11-19	352 540
2011-11-20	352 540
2011-11-28	352 540
2012-01-06	352 540
2012-01-09	352 540
2011-04-08	352 551
2011-11-26	352 551
2011-04-10	352 553
2011-04-27	352 556
2011-11-21	352 556
2012-01-03	352 556
2012-01-16	352 556
2012-01-17	352 556
2012-01-18	352 556
2012-03-15	352 556
2011-11-08	352 573
2011-11-09	352 573
2011-04-08	352 649
2011-04-09	352 649
2011-04-12	352 649
2011-04-13	352 649
2011-04-16	352 649
2011-04-23	352 649
2011-04-24	352 649
2011-04-25	352 649
2011-04-26	352 649
2011-05-23	352 649
2011-05-24	352 649
2011-05-27	352 649
2011-05-28	352 649
2011-05-29	352 649
2011-06-09	352 649
2011-07-03	352 649
2011-07-08	352 649
2011-07-12	352 649
2011-07-15	352 649
2011-07-16	352 649
2011-07-20	352 649
2011-07-27	352 649
2011-08-01	352 649
2011-08-06	352 649
2011-08-09	352 649
2011-08-16	352 649
2011-08-19	352 649
2011-08-27	352 649
2011-08-28	352 649
2011-09-29	352 649
2011-10-03	352 649
2011-10-15	352 649
2011-10-16	352 649
2011-10-19	352 649
2011-10-25	352 649
2011-10-27	352 649
2011-10-29	352 649
2011-10-30	352 649
2011-10-31	352 649
2011-11-04	352 649
2011-11-05	352 649
2011-11-06	352 649
2011-11-21	352 649
2011-11-23	352 649
2011-11-24	352 649
2011-12-02	352 649
2011-12-04	352 649
2011-12-05	352 649
2011-12-06	352 649
2011-12-08	352 649
2011-12-14	352 649
2011-12-20	352 649
2011-12-23	352 649
2011-12-28	352 649
2011-12-30	352 649
2012-01-06	352 649
2012-01-11	352 649
2012-01-17	352 649
2012-01-18	352 649
2012-01-20	352 649
2012-01-22	352 649
2012-01-23	352 649
2012-01-24	352 649
2012-01-25	352 649
2012-01-26	352 649
2012-01-27	352 649
2012-01-28	352 649
2012-01-30	352 649
2012-01-31	352 649
2012-02-01	352 649
2012-02-03	352 649
2012-02-04	352 649
2012-02-08	352 649
2012-02-09	352 649
2012-02-16	352 649
2012-02-23	352 649
2011-11-23	352 673
2012-03-13	352 698
2011-04-21	375 450
2011-12-29	375 450
2012-02-16	375 450
2012-02-18	375 450
2011-04-08	375 456
2011-04-10	375 456
2011-04-11	375 456
2011-04-12	375 456
2011-04-13	375 456
2011-04-15	375 456
2011-04-16	375 456
2011-04-17	375 456
2011-04-18	375 456
2011-04-19	375 456
2011-04-20	375 456
2011-04-21	375 456
2011-04-23	375 456
2011-04-24	375 456
2011-04-26	375 456
2011-04-27	375 456
2011-04-28	375 456
2011-04-29	375 456
2011-04-30	375 456
2011-05-01	375 456
2011-05-02	375 456
2011-05-03	375 456
2011-05-04	375 456
2011-05-09	375 456
2011-05-10	375 456
2011-05-11	375 456
2011-05-23	375 456
2011-05-26	375 456
2011-05-27	375 456
2011-05-28	375 456
2011-05-29	375 456
2011-06-02	375 456
2011-06-03	375 456
2011-06-08	375 456
2011-07-15	375 456
2011-07-19	375 456
2011-07-20	375 456
2011-07-22	375 456
2011-07-31	375 456
2011-08-03	375 456
2011-08-05	375 456
2011-08-13	375 456
2011-08-14	375 456
2011-08-15	375 456
2011-08-21	375 456
2011-08-24	375 456
2011-08-25	375 456
2011-08-28	375 456
2011-08-29	375 456
2011-08-30	375 456
2011-08-31	375 456
2011-09-03	375 456
2011-09-05	375 456
2011-09-06	375 456
2011-09-07	375 456
2011-09-08	375 456
2011-09-09	375 456
2011-09-10	375 456
2011-09-11	375 456
2011-09-13	375 456
2011-09-14	375 456
2011-09-15	375 456
2011-09-16	375 456
2011-09-19	375 456
2011-09-20	375 456
2011-09-21	375 456
2011-09-23	375 456
2011-09-25	375 456
2011-09-26	375 456
2011-09-27	375 456
2011-09-28	375 456
2011-09-29	375 456
2011-09-30	375 456
2011-10-01	375 456
2011-10-03	375 456
2011-10-04	375 456
2011-10-05	375 456
2011-10-06	375 456
2011-10-07	375 456
2011-10-08	375 456
2011-10-09	375 456
2011-10-10	375 456
2011-10-11	375 456
2011-10-12	375 456
2011-10-13	375 456
2011-10-14	375 456
2011-10-15	375 456
2011-10-16	375 456
2011-10-17	375 456
2011-10-18	375 456
2011-10-20	375 456
2011-10-22	375 456
2011-10-23	375 456
2011-10-24	375 456
2011-10-25	375 456
2011-10-26	375 456
2011-10-27	375 456
2011-10-28	375 456
2011-10-29	375 456
2011-10-30	375 456
2011-11-27	375 456
2011-11-28	375 456
2011-12-07	375 456
2011-12-08	375 456
2011-12-09	375 456
2011-12-10	375 456
2011-12-11	375 456
2011-12-12	375 456
2011-12-13	375 456
2011-12-14	375 456
2011-12-15	375 456
2011-12-17	375 456
2011-12-18	375 456
2011-12-24	375 456
2011-12-25	375 456
2011-12-26	375 456
2011-12-27	375 456
2011-12-28	375 456
2011-12-29	375 456
2011-12-30	375 456
2011-12-31	375 456
2012-01-01	375 456
2012-01-04	375 456
2012-01-05	375 456
2012-01-06	375 456
2012-01-07	375 456
2012-01-08	375 456
2012-01-09	375 456
2012-01-10	375 456
2012-01-11	375 456
2012-01-12	375 456
2012-01-13	375 456
2012-01-14	375 456
2012-01-15	375 456
2012-01-16	375 456
2012-01-17	375 456
2012-01-18	375 456
2012-01-19	375 456
2012-01-20	375 456
2012-01-22	375 456
2012-01-23	375 456
2012-01-24	375 456
2012-01-25	375 456
2012-01-26	375 456
2012-01-27	375 456
2012-01-28	375 456
2012-01-29	375 456
2012-01-30	375 456
2012-01-31	375 456
2012-02-01	375 456
2012-02-02	375 456
2012-02-03	375 456
2012-02-04	375 456
2012-02-05	375 456
2012-02-06	375 456
2012-02-07	375 456
2012-02-09	375 456
2012-02-10	375 456
2012-02-11	375 456
2012-02-12	375 456
2012-02-13	375 456
2012-02-14	375 456
2012-02-16	375 456
2012-02-17	375 456
2012-02-19	375 456
2012-02-20	375 456
2011-04-12	375 462
2011-04-16	375 462
2011-04-21	375 462
2011-04-22	375 462
2012-02-03	375 462
2012-01-20	375 504
2012-01-22	375 504
2012-01-28	375 504
2012-02-07	375 504
2012-02-08	375 504
2012-02-17	375 504
2011-04-08	375 537
2011-06-09	375 537
2011-04-15	375 541
2011-05-09	375 541
2012-02-05	375 541
2011-12-11	375 542
2011-12-12	375 542
2012-02-11	375 542
2011-04-12	375 545
2011-12-12	375 545
2011-12-25	375 545
2012-02-18	375 545
2011-12-02	375 546
2012-01-08	375 546
2011-10-15	375 548
2011-12-14	375 548
2011-12-15	375 548
2011-12-29	375 548
2012-02-07	375 548
2012-02-19	375 548
2011-04-13	375 552
2011-04-22	375 557
2011-05-04	375 557
2012-01-16	375 557
2011-04-10	375 698
2011-04-15	375 698
2011-12-09	375 698
2011-04-11	400 472
2011-04-16	400 472
2011-04-17	400 472
2011-04-19	400 472
2011-04-20	400 472
2011-04-11	400 474
2011-04-16	400 474
2011-04-17	400 474
2011-04-21	400 474
2011-04-24	400 474
2011-04-25	400 474
2011-04-30	400 474
2011-05-01	400 474
2011-05-09	400 474
2011-05-12	400 474
2011-05-25	400 474
2011-06-30	400 474
2011-07-07	400 474
2011-07-09	400 474
2011-09-01	400 474
2011-09-16	400 474
2011-09-20	400 474
2011-10-14	400 474
2011-10-25	400 474
2011-11-02	400 474
2011-12-06	400 474
2011-12-07	400 474
2011-12-26	400 474
2011-12-30	400 474
2011-12-31	400 474
2012-01-01	400 474
2012-01-02	400 474
2012-01-05	400 474
2012-01-06	400 474
2012-01-08	400 474
2012-01-12	400 474
2012-01-13	400 474
2012-01-14	400 474
2012-01-15	400 474
2012-01-16	400 474
2012-01-18	400 474
2012-01-19	400 474
2012-01-20	400 474
2012-01-21	400 474
2012-01-23	400 474
2012-01-24	400 474
2012-01-25	400 474
2012-01-30	400 474
2012-01-31	400 474
2012-02-01	400 474
2012-02-02	400 474
2012-02-03	400 474
2012-02-04	400 474
2012-02-05	400 474
2012-02-06	400 474
2012-02-07	400 474
2012-02-08	400 474
2012-02-09	400 474
2012-02-12	400 474
2012-02-13	400 474
2012-02-14	400 474
2012-02-16	400 474
2012-02-17	400 474
2012-02-18	400 474
2012-02-19	400 474
2012-02-20	400 474
2012-02-21	400 474
2012-02-22	400 474
2012-02-23	400 474
2012-02-24	400 474
2012-02-25	400 474
2012-02-26	400 474
2012-02-27	400 474
2012-02-28	400 474
2012-02-29	400 474
2012-03-05	400 474
2012-03-06	400 474
2012-03-07	400 474
2012-03-08	400 474
2012-03-09	400 474
2012-03-10	400 474
2012-03-11	400 474
2012-03-12	400 474
2012-03-13	400 474
2012-03-14	400 474
2012-03-08	400 537
2011-11-05	400 540
2011-11-10	400 540
2011-11-14	400 540
2012-03-08	400 545
2011-04-23	400 551
2011-12-14	400 551
2012-03-08	400 551
2011-11-26	400 553
2011-11-30	400 553
2012-02-24	400 553
2012-02-25	400 553
2012-02-26	400 553
2012-03-05	400 553
2012-03-06	400 553
2011-05-26	400 556
2011-12-05	400 556
2011-12-09	400 556
2012-01-07	400 556
2012-01-08	400 556
2012-01-14	400 556
2012-01-23	400 556
2012-02-02	400 556
2012-02-10	400 556
2012-02-11	400 556
2012-02-14	400 556
2012-02-18	400 556
2012-02-22	400 556
2012-02-25	400 556
2012-02-26	400 556
2011-11-15	400 573
2011-05-31	400 642
2011-06-03	400 642
2011-04-11	400 649
2011-04-14	400 649
2011-04-15	400 649
2011-04-16	400 649
2011-04-17	400 649
2011-04-19	400 649
2011-04-20	400 649
2011-05-09	400 673
2011-11-18	400 673
2011-11-19	400 673
2011-11-21	400 673
2011-11-13	400 698
2011-11-19	400 698
2011-11-20	400 698
2011-04-22	450 456
2011-12-12	450 456
2011-12-14	450 456
2012-02-16	450 456
2012-03-02	450 456
2011-04-12	450 462
2011-04-13	450 462
2011-04-14	450 462
2011-04-15	450 462
2011-04-16	450 462
2011-04-17	450 462
2011-04-18	450 462
2011-04-19	450 462
2011-04-20	450 462
2011-04-21	450 462
2011-04-22	450 462
2011-04-26	450 462
2011-04-27	450 462
2011-04-28	450 462
2011-04-29	450 462
2011-04-30	450 462
2011-05-07	450 462
2011-05-08	450 462
2011-05-10	450 462
2011-05-11	450 462
2011-05-12	450 462
2011-05-13	450 462
2011-05-14	450 462
2011-05-15	450 462
2011-05-20	450 462
2011-05-24	450 462
2011-05-27	450 462
2011-07-13	450 462
2011-07-18	450 462
2011-09-17	450 462
2011-09-18	450 462
2011-09-20	450 462
2011-09-27	450 462
2011-09-28	450 462
2011-10-04	450 462
2011-10-05	450 462
2011-10-09	450 462
2011-10-12	450 462
2011-10-13	450 462
2011-10-14	450 462
2011-10-15	450 462
2011-10-16	450 462
2011-10-17	450 462
2011-10-18	450 462
2011-10-19	450 462
2011-10-20	450 462
2011-10-21	450 462
2011-10-24	450 462
2011-10-25	450 462
2011-10-26	450 462
2011-10-27	450 462
2011-10-28	450 462
2011-10-29	450 462
2011-10-30	450 462
2011-10-31	450 462
2011-11-01	450 462
2011-11-02	450 462
2011-11-03	450 462
2011-11-04	450 462
2011-11-05	450 462
2011-11-06	450 462
2011-11-07	450 462
2011-11-08	450 462
2011-11-09	450 462
2011-11-10	450 462
2011-11-11	450 462
2011-11-12	450 462
2011-11-13	450 462
2011-11-14	450 462
2011-11-15	450 462
2011-11-17	450 462
2011-11-18	450 462
2011-11-21	450 462
2011-11-22	450 462
2011-11-23	450 462
2011-11-25	450 462
2011-11-26	450 462
2011-12-07	450 462
2011-12-08	450 462
2011-12-13	450 462
2011-12-14	450 462
2011-12-21	450 462
2011-12-22	450 462
2011-12-23	450 462
2011-12-25	450 462
2011-12-26	450 462
2011-12-27	450 462
2011-12-31	450 462
2012-01-01	450 462
2012-01-02	450 462
2012-01-03	450 462
2012-01-04	450 462
2012-01-07	450 462
2012-01-08	450 462
2012-01-09	450 462
2012-01-10	450 462
2012-01-11	450 462
2012-01-12	450 462
2012-01-13	450 462
2012-01-14	450 462
2012-01-15	450 462
2012-01-16	450 462
2012-01-17	450 462
2012-01-18	450 462
2012-01-19	450 462
2012-01-20	450 462
2012-01-21	450 462
2012-01-22	450 462
2012-01-23	450 462
[truncated: 3,611 more rows]

## Sheet: LAR_attributes
deer	sex	age	cwd
141	F	O	P
343	F	O	P
351	F	Y	P
352	F	O	P
465	F	Y	P
537	M	Y	P
538	M	Y	P
540	M	O	P
541	M	Y	P
548	M	Y	P
551	M	Y	P
555	M	O	P
556	M	Y	P
642	F	O	P
698	M	O	P
136	F	O	N
326	F	O	N
335	F	O	N
400	F	O	N
450	F	O	N
462	F	Y	N
531	M	O	N
542	M	Y	N
545	M	O	N
546	M	O	N
553	M	O	N
558	M	O	N
104	M	O	P
137	F	O	P
289	F	O	P
330	F	O	P
336	F	O	P
375	F	O	P
456	F	Y	P
472	F	Y	P
474	F	Y	P
504	M	O	P
534	M	Y	P
539	M	O	P
552	M	Y	P
557	M	O	P
573	M	Y	P
649	F	O	P
673	M	O	P
