# Supplementary material for: Mule deer spatial association patterns and potential implications for transmission of an epizootic disease
Source: PLoS One. 2017 Apr 7;12(4):e0175385. doi: 10.1371/journal.pone.0175385 (PMC5384682; doi:10.1371/journal.pone.0175385)
Supplement: S3 Appendix — (XLSX) [file pone.0175385.s007.xlsx]

## Sheet: S3 Appendix
S3 Appendix
Analysis of variance table of top model (model 15) for strength of pairwise spatial association among adult mule deer in Saskatchewan, Canada,
and variance and standard deviation of random effect (i.e. dyad).
ANOVA table
Predictor	SS	MS	NumDF	DenDF	F	P
Season	1.986	0.497	4	2736.6	12.83	2.378e-10
Year	5.848	2.924	2	2523.9	75.56	< 2.2e-16
VI	116.485	116.485	1	1722.9	3009.99	< 2.2e-16
Sexes	0.195	0.098	2	1600.4	2.52	0.08078
Season*year	1.817	0.227	8	2641.6	5.87	1.835e-07
Season*VI	0.95	0.238	4	2696.5	6.14	6.471e-05
Season*sexes	3.514	0.439	8	2707.3	11.35	6.661e-16
VI:sexes	0.903	0.452	2	1733.1	11.67	9.235e-06
Random effects table
Groups	Name	Variance	SD
dyad	(Intercept)	0.006629	0.08142
Residual		0.0387	0.19672
Number of obs: 3044. Number of dyads: 982.
Notes
Model 15 formula: asin(sqrt(index)) ~ season + year + VI + sexes + (1 | dyad) + season*year + season*VI + season*sexes + VI*sexes
Abbreviations: SS = the sum of the squares, MS = the mean sum of squares, DF = degrees of freedom, NumDF = DF in the numerator, DenDF = DF in the denominator, F = F-statistic, P = P-value, SD = standard deviation.
Satterthwaite approximation for degrees of freedom.
