# Supplementary material for: Mule deer spatial association patterns and potential implications for transmission of an epizootic disease
Source: PLoS One. 2017 Apr 7;12(4):e0175385. doi: 10.1371/journal.pone.0175385 (PMC5384682; doi:10.1371/journal.pone.0175385)
Supplement: S4 Appendix — Tables H, I and J. (XLSX) [file pone.0175385.s008.xlsx]

## Sheet: LSM table
Table H. Least squares means for strength of pairwise spatial association mixed-effects model analysis.
Season	Year	Estimate	Lower CI	Upper CI	Standard Error	DF	t-value
Late gestation	2009	0.1905	0.166	0.215	0.0127	3004	15.02
Fawning	2009	0.2539	0.228	0.28	0.0135	3012	18.86
Pre-rut	2009	0.2474	0.217	0.278	0.0154	3042	16.11
Rut	2009	0.1674	0.138	0.197	0.015	3043	11.18
Early gestation	2009	0.1812	0.154	0.209	0.014	3040	12.93
Late gestation	2010	0.2649	0.224	0.306	0.0208	2967	12.71
Fawning	2010	0.3613	0.31	0.412	0.0259	2944	13.92
Pre-rut	2010	0.5455	0.473	0.618	0.0372	2773	14.68
Rut	2010	0.3088	0.256	0.362	0.0272	2903	11.36
Early gestation	2010	0.4473	0.381	0.514	0.0338	2779	13.23
Late gestation	2011	0.2083	0.186	0.231	0.0115	2977	18.15
Fawning	2011	0.274	0.248	0.3	0.0135	3010	20.36
Pre-rut	2011	0.3523	0.317	0.387	0.0179	3038	19.67
Rut	2011	0.2026	0.18	0.226	0.0117	2983	17.36
Early gestation	2011	0.2066	0.182	0.232	0.0127	3026	16.23
Season	Sexes	Estimate	Lower CI	Upper CI	Standard Error	DF	t-value
Late gestation	FF	0.2362	0.209	0.264	0.0139	2578	16.95
Fawning	FF	0.3189	0.283	0.354	0.018	2846	17.68
Pre-rut	FF	0.3937	0.354	0.434	0.0204	3004	19.33
Rut	FF	0.2356	0.202	0.27	0.0174	2844	13.53
Early gestation	FF	0.2507	0.22	0.281	0.0157	2911	15.93
Late gestation	FM	0.1875	0.162	0.213	0.0128	2972	14.6
Fawning	FM	0.2663	0.237	0.296	0.0151	2943	17.61
Pre-rut	FM	0.2966	0.259	0.334	0.0193	3044	15.41
Rut	FM	0.2823	0.254	0.31	0.0143	3019	19.79
Early gestation	FM	0.2607	0.228	0.293	0.0166	3036	15.71
Late gestation	MM	0.24	0.204	0.276	0.0181	2998	13.23
Fawning	MM	0.304	0.267	0.341	0.0189	3004	16.09
Pre-rut	MM	0.4549	0.4	0.51	0.028	3026	16.27
Rut	MM	0.1609	0.122	0.2	0.02	3034	8.06
Early gestation	MM	0.3237	0.275	0.373	0.0251	3034	12.9
Season	Estimate	Lower CI	Upper CI	Standard Error	DF	t-value
Late gestation	0.2212	0.203	0.24	0.0094	2928	23.66
Fawning	0.2964	0.275	0.318	0.0112	3000	26.53
Pre-rut	0.3817	0.352	0.412	0.0154	3024	24.81
Rut	0.2263	0.204	0.249	0.0114	3029	19.84
Early gestation	0.2783	0.252	0.305	0.0137	3016	20.31
Year	Estimate	Lower CI	Upper CI	Standard Error	DF	t-value
2009	0.2081	0.194	0.222	0.0073	1336	28.42
2010	0.3855	0.357	0.414	0.0144	2855	26.84
2011	0.2488	0.235	0.263	0.0071	1272	35.02
Sexes	Estimate	Lower CI	Upper CI	Standard Error	DF	t-value
FF	0.287	0.268	0.306	0.0096	812	29.94
FM	0.2587	0.242	0.275	0.0083	1348	31.21
MM	0.2967	0.274	0.319	0.0114	1533	25.94
Notes
Abbrevations: CI = confidence interval, and DF = degrees of freedom.
Sexes (the sex of the associating pair) codes: FF = pair of females, FM = female-male pair, and MM = pair of males.
Estimate' indicates the pairwise spatial association index as predicted by top model (model 15).
Model 15 formula: asin(sqrt(index)) ~ season + year + VI + sexes + (1 | dyad) + season*year + season*VI + season*sexes + VI*sexes

## Sheet: DLSM seasonXyear
Table I. Differences of least squares means for strength of pairwise spatial association that varies by season and year (i.e. interaction term season*year).
Order	Season A	Year A	Estimate A	Relationship	Estimate B	Season B	Year B	P-value	P-value BC	Lower CI	Upper CI	DF	t-value	Estimate	Standard Error
1	1	2009	0.0358534	<	0.0630918	2	2009	0.0003	0.0045	-0.0976	-0.0293	2581.8	-3.64	-0.1	0.0174
2	1	2009	0.0358534	<	0.0599682	3	2009	0.003	0.045	-0.0942	-0.0198	2661.8	-3.01	-0.1	0.019
3	1	2009	0.0358534	>	0.027762	4	2009	0.219	3.285	-0.0137	0.0599	2734.6	1.23	0	0.0188
4	1	2009	0.0358534	>	0.0324757	5	2009	0.61	9.15	-0.0264	0.045	2842.7	0.51	0	0.0182
5	1	2009	0.0358534	<	0.0685459	1	2010	0.001	0.015	-0.1197	-0.0292	2700.1	-3.23	-0.1	0.0231
6	1	2009	0.0358534	<	0.124956	2	2010	<2e-16	sig	-0.2263	-0.1153	2772.8	-6.04	-0.2	0.0283
7	1	2009	0.0358534	<	0.269201	3	2010	<2e-16	sig	-0.4312	-0.2788	2680	-9.14	-0.4	0.0388
8	1	2009	0.0358534	<	0.0923647	4	2010	0.0001	0.0015	-0.1763	-0.0605	2792.4	-4.01	-0.1	0.0295
9	1	2009	0.0358534	<	0.187085	5	2010	<2e-16	sig	-0.3268	-0.1868	2690	-7.2	-0.3	0.0357
10	1	2009	0.0358534	<	0.042765	1	2011	0.288	4.32	-0.0509	0.0151	3021.4	-1.06	0	0.0168
11	1	2009	0.0358534	<	0.0732159	2	2011	<2e-16	sig	-0.1195	-0.0475	3033.5	-4.54	-0.1	0.0184
12	1	2009	0.0358534	<	0.119065	3	2011	<2e-16	sig	-0.2046	-0.1191	3037.8	-7.43	-0.2	0.0218
13	1	2009	0.0358534	<	0.0404882	4	2011	0.477	7.155	-0.0457	0.0214	3034.1	-0.71	0	0.0171
14	1	2009	0.0358534	<	0.0420797	5	2011	0.367	5.505	-0.0511	0.0189	3040.7	-0.9	0	0.0178
15	2	2009	0.0630918	>	0.0599682	3	2009	0.737	11.055	-0.0313	0.0443	2553.5	0.34	0	0.0193
16	2	2009	0.0630918	>	0.027762	4	2009	<2e-16	sig	0.0488	0.1243	2733.8	4.49	0.1	0.0193
17	2	2009	0.0630918	>	0.0324757	5	2009	0.0001	0.0015	0.0361	0.1094	2848.6	3.89	0.1	0.0187
18	2	2009	0.0630918	<	0.0685459	1	2010	0.647	9.705	-0.0581	0.0361	2679.7	-0.46	0	0.024
19	2	2009	0.0630918	<	0.124956	2	2010	0.0001	0.0015	-0.1625	-0.0522	2755.4	-3.81	-0.1	0.0281
20	2	2009	0.0630918	<	0.269201	3	2010	<2e-16	sig	-0.368	-0.2151	2647.3	-7.48	-0.3	0.039
21	2	2009	0.0630918	<	0.0923647	4	2010	0.066	0.99	-0.1134	0.0035	2784.9	-1.84	-0.1	0.0298
22	2	2009	0.0630918	<	0.187085	5	2010	<2e-16	sig	-0.2638	-0.1229	2685	-5.38	-0.2	0.0359
23	2	2009	0.0630918	>	0.042765	1	2011	0.009	0.135	0.0111	0.08	3027.4	2.59	0	0.0176
24	2	2009	0.0630918	<	0.0732159	2	2011	0.282	4.23	-0.0566	0.0165	3037.2	-1.08	0	0.0186
25	2	2009	0.0630918	<	0.119065	3	2011	<2e-16	sig	-0.1418	-0.055	3027.5	-4.44	-0.1	0.0221
26	2	2009	0.0630918	>	0.0404882	4	2011	0.004	0.06	0.0168	0.0858	3041.1	2.91	0.1	0.0176
27	2	2009	0.0630918	>	0.0420797	5	2011	0.01	0.15	0.0113	0.0834	3042.7	2.58	0	0.0184
28	3	2009	0.0599682	>	0.027762	4	2009	0.0001	0.0015	0.0399	0.1203	2681.5	3.9	0.1	0.0205
29	3	2009	0.0599682	>	0.0324757	5	2009	0.0009	0.0135	0.027	0.1055	2798.9	3.31	0.1	0.02
30	3	2009	0.0599682	<	0.0685459	1	2010	0.487	7.305	-0.0666	0.0317	2676.5	-0.7	0	0.0251
31	3	2009	0.0599682	<	0.124956	2	2010	0.0001	0.0015	-0.1716	-0.056	2745.4	-3.86	-0.1	0.0295
32	3	2009	0.0599682	<	0.269201	3	2010	<2e-16	sig	-0.3739	-0.2221	2635.5	-7.7	-0.3	0.0387
33	3	2009	0.0599682	<	0.0923647	4	2010	0.046	0.69	-0.1216	-0.0012	2777	-2	-0.1	0.0307
34	3	2009	0.0599682	<	0.187085	5	2010	<2e-16	sig	-0.2716	-0.128	2670.6	-5.46	-0.2	0.0366
35	3	2009	0.0599682	>	0.042765	1	2011	0.04	0.6	0.0018	0.0765	3042.8	2.05	0	0.0191
36	3	2009	0.0599682	<	0.0732159	2	2011	0.19	2.85	-0.0662	0.0132	3043.6	-1.31	0	0.0202
37	3	2009	0.0599682	<	0.119065	3	2011	<2e-16	sig	-0.1497	-0.06	3028.4	-4.58	-0.1	0.0229
38	3	2009	0.0599682	>	0.0404882	4	2011	0.019	0.285	0.0073	0.0823	3044	2.34	0	0.0191
39	3	2009	0.0599682	>	0.0420797	5	2011	0.039	0.585	0.002	0.0797	3042.9	2.06	0	0.0198
40	4	2009	0.027762	<	0.0324757	5	2009	0.484	7.26	-0.0525	0.0249	2772.6	-0.7	0	0.0197
41	4	2009	0.027762	<	0.0685459	1	2010	0.0001	0.0015	-0.1464	-0.0487	2699.7	-3.91	-0.1	0.0249
42	4	2009	0.027762	<	0.124956	2	2010	<2e-16	sig	-0.2515	-0.1363	2777.5	-6.6	-0.2	0.0294
43	4	2009	0.027762	<	0.269201	3	2010	<2e-16	sig	-0.4558	-0.3005	2677.8	-9.55	-0.4	0.0396
44	4	2009	0.027762	<	0.0923647	4	2010	<2e-16	sig	-0.1997	-0.0833	2729.9	-4.77	-0.1	0.0297
45	4	2009	0.027762	<	0.187085	5	2010	<2e-16	sig	-0.3514	-0.2085	2661.7	-7.68	-0.3	0.0364
46	4	2009	0.027762	<	0.042765	1	2011	0.029	0.435	-0.0778	-0.0042	3043.1	-2.18	0	0.0188
47	4	2009	0.027762	<	0.0732159	2	2011	<2e-16	sig	-0.1458	-0.0674	3044	-5.33	-0.1	0.02
48	4	2009	0.027762	<	0.119065	3	2011	<2e-16	sig	-0.2305	-0.1394	3032.4	-7.96	-0.2	0.0232
49	4	2009	0.027762	<	0.0404882	4	2011	0.062	0.93	-0.0723	0.0018	3044	-1.87	0	0.0189
50	4	2009	0.027762	<	0.0420797	5	2011	0.045	0.675	-0.0775	-0.0009	3043.7	-2.01	0	0.0195
51	5	2009	0.0324757	<	0.0685459	1	2010	0.0006	0.009	-0.1314	-0.036	2695	-3.44	-0.1	0.0243
52	5	2009	0.0324757	<	0.124956	2	2010	<2e-16	sig	-0.2366	-0.1236	2759.4	-6.25	-0.2	0.0288
53	5	2009	0.0324757	<	0.269201	3	2010	<2e-16	sig	-0.4412	-0.2874	2679.1	-9.28	-0.4	0.0392
54	5	2009	0.0324757	<	0.0923647	4	2010	<2e-16	sig	-0.1866	-0.0688	2772.9	-4.25	-0.1	0.0301
55	5	2009	0.0324757	<	0.187085	5	2010	<2e-16	sig	-0.3335	-0.1987	2673.3	-7.74	-0.3	0.0344
56	5	2009	0.0324757	<	0.042765	1	2011	0.131	1.965	-0.0625	0.0081	3040.9	-1.51	0	0.018
57	5	2009	0.0324757	<	0.0732159	2	2011	<2e-16	sig	-0.1307	-0.0549	3042	-4.81	-0.1	0.0193
58	5	2009	0.0324757	<	0.119065	3	2011	<2e-16	sig	-0.2154	-0.1268	3034.4	-7.57	-0.2	0.0226
59	5	2009	0.0324757	<	0.0404882	4	2011	0.237	3.555	-0.057	0.0141	3041.9	-1.18	0	0.0181
60	5	2009	0.0324757	<	0.0420797	5	2011	0.171	2.565	-0.0618	0.011	3044	-1.37	0	0.0186
61	1	2010	0.0685459	<	0.124956	2	2010	0.003	0.045	-0.1593	-0.0335	2539.5	-3	-0.1	0.0321
62	1	2010	0.0685459	<	0.269201	3	2010	<2e-16	sig	-0.3624	-0.1987	2571.4	-6.72	-0.3	0.0417
63	1	2010	0.0685459	<	0.0923647	4	2010	0.188	2.82	-0.1094	0.0215	2648.4	-1.32	0	0.0334
64	1	2010	0.0685459	<	0.187085	5	2010	<2e-16	sig	-0.2589	-0.1059	2612.5	-4.68	-0.2	0.039
65	1	2010	0.0685459	>	0.042765	1	2011	0.019	0.285	0.0094	0.1037	2978.5	2.35	0.1	0.0241
66	1	2010	0.0685459	<	0.0732159	2	2011	0.713	10.695	-0.0574	0.0392	2983.4	-0.37	0	0.0246
67	1	2010	0.0685459	<	0.119065	3	2011	0.001	0.015	-0.1409	-0.0339	2957.2	-3.21	-0.1	0.0273
68	1	2010	0.0685459	>	0.0404882	4	2011	0.009	0.135	0.0158	0.1088	2973.7	2.63	0.1	0.0237
69	1	2010	0.0685459	>	0.0420797	5	2011	0.016	0.24	0.0107	0.1059	2975.4	2.4	0.1	0.0243
70	2	2010	0.124956	<	0.269201	3	2010	<2e-16	sig	-0.2707	-0.0977	2531.9	-4.17	-0.2	0.0441
71	2	2010	0.124956	>	0.0923647	4	2010	0.151	2.265	-0.0192	0.1241	2621.4	1.43	0.1	0.0365
72	2	2010	0.124956	<	0.187085	5	2010	0.04	0.6	-0.168	-0.004	2626.8	-2.06	-0.1	0.0418
73	2	2010	0.124956	>	0.042765	1	2011	<2e-16	sig	0.0975	0.2084	2965.9	5.41	0.2	0.0283
74	2	2010	0.124956	>	0.0732159	2	2011	0.003	0.045	0.0303	0.1443	2945.4	3	0.1	0.0291
75	2	2010	0.124956	>	0.119065	3	2011	0.774	11.61	-0.0523	0.0703	2920.7	0.29	0	0.0313
76	2	2010	0.124956	>	0.0404882	4	2011	<2e-16	sig	0.1032	0.2141	2948.5	5.61	0.2	0.0283
77	2	2010	0.124956	>	0.0420797	5	2011	<2e-16	sig	0.0983	0.2111	2952.5	5.38	0.2	0.0288
78	3	2010	0.269201	>	0.0923647	4	2010	<2e-16	sig	0.1485	0.3248	2564.4	5.26	0.2	0.045
79	3	2010	0.269201	>	0.187085	5	2010	0.046	0.69	0.0016	0.1948	2556.2	1.99	0.1	0.0493
80	3	2010	0.269201	>	0.042765	1	2011	<2e-16	sig	0.2611	0.4132	2796.8	8.69	0.3	0.0388
81	3	2010	0.269201	>	0.0732159	2	2011	<2e-16	sig	0.1944	0.3485	2775.4	6.91	0.3	0.0393
82	3	2010	0.269201	>	0.119065	3	2011	<2e-16	sig	0.1133	0.2731	2771.5	4.74	0.2	0.0407
83	3	2010	0.269201	>	0.0404882	4	2011	<2e-16	sig	0.2668	0.4189	2782.3	8.84	0.3	0.0388
84	3	2010	0.269201	>	0.0420797	5	2011	<2e-16	sig	0.2621	0.4157	2789.6	8.65	0.3	0.0392
85	4	2010	0.0923647	<	0.187085	5	2010	0.001	0.015	-0.2218	-0.055	2608.9	-3.26	-0.1	0.0425
86	4	2010	0.0923647	>	0.042765	1	2011	0.0006	0.009	0.0429	0.1581	2922.5	3.42	0.1	0.0294
87	4	2010	0.0923647	>	0.0732159	2	2011	0.247	3.705	-0.0242	0.0939	2910.7	1.16	0	0.0301
88	4	2010	0.0923647	<	0.119065	3	2011	0.179	2.685	-0.1069	0.02	2906.8	-1.34	0	0.0323
89	4	2010	0.0923647	>	0.0404882	4	2011	0.0004	0.006	0.0478	0.1647	2895.5	3.56	0.1	0.0298
90	4	2010	0.0923647	>	0.0420797	5	2011	0.0006	0.009	0.0437	0.1608	2911.2	3.43	0.1	0.0299
91	5	2010	0.187085	>	0.042765	1	2011	<2e-16	sig	0.1692	0.3087	2791.5	6.72	0.2	0.0356
92	5	2010	0.187085	>	0.0732159	2	2011	<2e-16	sig	0.1023	0.2443	2791.6	4.79	0.2	0.0362
93	5	2010	0.187085	>	0.119065	3	2011	0.013	0.195	0.0204	0.1695	2792.3	2.5	0.1	0.038
94	5	2010	0.187085	>	0.0404882	4	2011	<2e-16	sig	0.175	0.3143	2771.2	6.88	0.2	0.0355
95	5	2010	0.187085	>	0.0420797	5	2011	<2e-16	sig	0.1703	0.3111	2775.7	6.7	0.2	0.0359
96	1	2011	0.042765	<	0.0732159	2	2011	0.0001	0.0015	-0.0984	-0.0329	2653	-3.93	-0.1	0.0167
97	1	2011	0.042765	<	0.119065	3	2011	<2e-16	sig	-0.1842	-0.1038	2766.3	-7.03	-0.1	0.0205
98	1	2011	0.042765	>	0.0404882	4	2011	0.712	10.68	-0.0246	0.036	2662.3	0.37	0	0.0155
99	1	2011	0.042765	>	0.0420797	5	2011	0.914	13.71	-0.0301	0.0336	2674.4	0.11	0	0.0163
100	2	2011	0.0732159	<	0.119065	3	2011	0.0003	0.0045	-0.1204	-0.0363	2677	-3.65	-0.1	0.0214
101	2	2011	0.0732159	>	0.0404882	4	2011	<2e-16	sig	0.0382	0.1045	2693.7	4.22	0.1	0.0169
102	2	2011	0.0732159	>	0.0420797	5	2011	0.0001	0.0015	0.0328	0.102	2726.9	3.82	0.1	0.0177
103	3	2011	0.119065	>	0.0404882	4	2011	<2e-16	sig	0.1094	0.19	2742.3	7.28	0.1	0.0206
104	3	2011	0.119065	>	0.0420797	5	2011	<2e-16	sig	0.1042	0.1873	2764.8	6.87	0.1	0.0212
105	4	2011	0.0404882	<	0.0420797	5	2011	0.808	12.12	-0.0359	0.028	2575.9	-0.24	0	0.0163
Notes
Season codes: 1 = late gestation, 2 = fawning, 3 = pre-rut, 4 = rut, and 5 = early gestation.
Season A and Year A are season and year combination A, which has an estimate (Estimate A).
Season B and Year B are season and year combination B, which has an estimate (Estimate B).
To evaluate statistical differences (at P<0.05) between Estimate A and Estimate B, we used the Bonferroni correction for multiple comparisons. Significant differences in bold. 'Sig' when P < 0.0001.
Column Relationship indicates the direction of the difference between Estimate A and B.
Abbreviations: CI = confidence interval, and DF = degrees of freedom.

## Sheet: DLSM seasonXsexes
Table J. Differences of least squares means for strength of pairwise spatial association that varies by season and the sex of the associating pair (i.e. interaction term season*sexes).
Order	Season A	Sexes A	Estimate A	Relationship	Estimate B	Season B	Sexes B	P-value	P-value BC	Lower CI	Upper CI	DF	t-value	Estimate	Standard Error
1	1	FF	0.0547606	<	0.0982962	2	FF	0.0001	0.0015	-0.1239	-0.0414	2640.7	-3.93	-0.1	0.021
2	1	FF	0.0547606	<	0.147155	3	FF	<2e-16	sig	-0.2027	-0.1123	2639.8	-6.83	-0.2	0.023
3	1	FF	0.0547606	>	0.0544879	4	FF	0.977	14.655	-0.0396	0.0408	2612.5	0.03	0	0.0205
4	1	FF	0.0547606	<	0.0615447	5	FF	0.457	6.855	-0.0526	0.0237	2659.7	-0.74	0	0.0194
5	1	FF	0.0547606	>	0.0347462	1	MF	0.009	0.135	0.0119	0.0855	2802.2	2.59	0	0.0188
6	1	FF	0.0547606	<	0.0692551	2	MF	0.143	2.145	-0.0703	0.0101	2806.3	-1.47	0	0.0205
7	1	FF	0.0547606	<	0.085422	3	MF	0.011	0.165	-0.1069	-0.0139	2978	-2.55	-0.1	0.0237
8	1	FF	0.0547606	<	0.0775987	4	MF	0.02	0.3	-0.0851	-0.0071	2869.4	-2.32	0	0.0199
9	1	FF	0.0547606	<	0.0664387	5	MF	0.256	3.84	-0.0666	0.0178	3006.9	-1.14	0	0.0215
10	1	FF	0.0547606	<	0.0565025	1	MM	0.868	13.02	-0.0483	0.0408	2896.3	-0.17	0	0.0227
11	1	FF	0.0547606	<	0.0896039	2	MM	0.004	0.06	-0.1138	-0.0218	2906.1	-2.89	-0.1	0.0234
12	1	FF	0.0547606	<	0.193048	3	MM	<2e-16	sig	-0.2799	-0.1575	3043.2	-7	-0.2	0.0312
13	1	FF	0.0547606	>	0.0256662	4	MM	0.002	0.03	0.0277	0.123	2957.1	3.1	0.1	0.0243
14	1	FF	0.0547606	<	0.101173	5	MM	0.002	0.03	-0.1436	-0.0313	3037.6	-3.05	-0.1	0.0287
15	2	FF	0.0982962	<	0.147155	3	FF	0.003	0.045	-0.1245	-0.0252	2532.1	-2.96	-0.1	0.0253
16	2	FF	0.0982962	>	0.0544879	4	FF	0.0003	0.0045	0.0379	0.1286	2559.3	3.6	0.1	0.0231
17	2	FF	0.0982962	>	0.0615447	5	FF	0.002	0.03	0.0242	0.1122	2742.7	3.04	0.1	0.0224
18	2	FF	0.0982962	>	0.0347462	1	MF	<2e-16	sig	0.0882	0.1745	2929.2	5.97	0.1	0.022
19	2	FF	0.0982962	>	0.0692551	2	MF	0.018	0.27	0.009	0.0961	2825.7	2.37	0.1	0.0222
20	2	FF	0.0982962	>	0.085422	3	MF	0.397	5.955	-0.0292	0.0736	3016	0.85	0	0.0262
21	2	FF	0.0982962	>	0.0775987	4	MF	0.11	1.65	-0.0083	0.0814	2959.2	1.6	0	0.0229
22	2	FF	0.0982962	>	0.0664387	5	MF	0.017	0.255	0.0106	0.1058	3030.5	2.4	0.1	0.0243
23	2	FF	0.0982962	>	0.0565025	1	MM	0.002	0.03	0.029	0.1287	2957.8	3.1	0.1	0.0254
24	2	FF	0.0982962	>	0.0896039	2	MM	0.552	8.28	-0.0341	0.0638	2895.6	0.6	0	0.0249
25	2	FF	0.0982962	<	0.193048	3	MM	<2e-16	sig	-0.201	-0.0711	3043.9	-4.11	-0.1	0.0331
26	2	FF	0.0982962	>	0.0256662	4	MM	<2e-16	sig	0.1055	0.2105	2993.3	5.9	0.2	0.0268
27	2	FF	0.0982962	<	0.101173	5	MM	0.876	13.14	-0.0651	0.0555	3041.4	-0.16	0	0.0307
28	3	FF	0.147155	>	0.0544879	4	FF	<2e-16	sig	0.1094	0.2068	2519.4	6.36	0.2	0.0248
29	3	FF	0.147155	>	0.0615447	5	FF	<2e-16	sig	0.0955	0.1906	2698.5	5.9	0.1	0.0242
30	3	FF	0.147155	>	0.0347462	1	MF	<2e-16	sig	0.1593	0.2532	3015.8	8.61	0.2	0.0239
31	3	FF	0.147155	>	0.0692551	2	MF	<2e-16	sig	0.078	0.1768	3007.1	5.06	0.1	0.0252
32	3	FF	0.147155	>	0.085422	3	MF	0.0001	0.0015	0.048	0.1462	2972.4	3.88	0.1	0.025
33	3	FF	0.147155	>	0.0775987	4	MF	<2e-16	sig	0.0629	0.1598	3024.1	4.51	0.1	0.0247
34	3	FF	0.147155	>	0.0664387	5	MF	<2e-16	sig	0.0821	0.184	3043.9	5.12	0.1	0.026
35	3	FF	0.147155	>	0.0565025	1	MM	<2e-16	sig	0.1004	0.207	3018	5.65	0.2	0.0272
36	3	FF	0.147155	>	0.0896039	2	MM	0.001	0.015	0.0354	0.1439	3015	3.24	0.1	0.0277
37	3	FF	0.147155	<	0.193048	3	MM	0.054	0.81	-0.1234	0.001	3038.4	-1.93	-0.1	0.0317
38	3	FF	0.147155	>	0.0256662	4	MM	<2e-16	sig	0.1771	0.2885	3028.6	8.2	0.2	0.0284
39	3	FF	0.147155	>	0.101173	5	MM	0.029	0.435	0.007	0.1331	3043.1	2.18	0.1	0.0321
40	4	FF	0.0544879	<	0.0615447	5	FF	0.489	7.335	-0.0577	0.0276	2643.9	-0.69	0	0.0218
41	4	FF	0.0544879	>	0.0347462	1	MF	0.025	0.375	0.0059	0.0904	2923	2.23	0	0.0215
42	4	FF	0.0544879	<	0.0692551	2	MF	0.181	2.715	-0.0756	0.0143	2911.2	-1.34	0	0.0229
43	4	FF	0.0544879	<	0.085422	3	MF	0.018	0.27	-0.1116	-0.0104	3010.9	-2.36	-0.1	0.0258
44	4	FF	0.0544879	<	0.0775987	4	MF	0.029	0.435	-0.0886	-0.0047	2894.3	-2.18	0	0.0214
45	4	FF	0.0544879	<	0.0664387	5	MF	0.293	4.395	-0.0717	0.0217	3029.4	-1.05	0	0.0238
46	4	FF	0.0544879	<	0.0565025	1	MM	0.862	12.93	-0.0536	0.0448	2954.6	-0.17	0	0.0251
47	4	FF	0.0544879	<	0.0896039	2	MM	0.008	0.12	-0.1186	-0.0181	2953.5	-2.67	-0.1	0.0256
48	4	FF	0.0544879	<	0.193048	3	MM	<2e-16	sig	-0.2837	-0.1549	3044	-6.68	-0.2	0.0328
49	4	FF	0.0544879	>	0.0256662	4	MM	0.003	0.045	0.0249	0.1246	2954.8	2.94	0.1	0.0254
50	4	FF	0.0544879	<	0.101173	5	MM	0.004	0.06	-0.1477	-0.0284	3040.7	-2.89	-0.1	0.0304
51	5	FF	0.0615447	>	0.0347462	1	MF	0.002	0.03	0.0235	0.1029	2960.2	3.12	0.1	0.0202
52	5	FF	0.0615447	<	0.0692551	2	MF	0.473	7.095	-0.0582	0.027	2940.5	-0.72	0	0.0217
53	5	FF	0.0615447	<	0.085422	3	MF	0.063	0.945	-0.0944	0.0025	3029.3	-1.86	0	0.0247
54	5	FF	0.0615447	<	0.0775987	4	MF	0.135	2.025	-0.0731	0.0098	2984	-1.5	0	0.0211
55	5	FF	0.0615447	<	0.0664387	5	MF	0.609	9.135	-0.0482	0.0282	2916.3	-0.51	0	0.0195
56	5	FF	0.0615447	>	0.0565025	1	MM	0.656	9.84	-0.0364	0.0578	2975.8	0.44	0	0.024
57	5	FF	0.0615447	<	0.0896039	2	MM	0.03	0.45	-0.1015	-0.0052	2973.3	-2.17	-0.1	0.0246
58	5	FF	0.0615447	<	0.193048	3	MM	<2e-16	sig	-0.2671	-0.1414	3043.3	-6.37	-0.2	0.032
59	5	FF	0.0615447	>	0.0256662	4	MM	0.0004	0.006	0.04	0.1396	3005.1	3.54	0.1	0.0254
60	5	FF	0.0615447	<	0.101173	5	MM	0.007	0.105	-0.1263	-0.0197	3022.8	-2.69	-0.1	0.0272
61	1	MF	0.0347462	<	0.0692551	2	MF	<2e-16	sig	-0.1151	-0.0425	2622.7	-4.26	-0.1	0.0185
62	1	MF	0.0347462	<	0.085422	3	MF	<2e-16	sig	-0.1524	-0.0659	2710.9	-4.95	-0.1	0.0221
63	1	MF	0.0347462	<	0.0775987	4	MF	<2e-16	sig	-0.1305	-0.0591	2716.9	-5.21	-0.1	0.0182
64	1	MF	0.0347462	<	0.0664387	5	MF	0.0003	0.0045	-0.1127	-0.0337	2731.6	-3.63	-0.1	0.0201
65	1	MF	0.0347462	<	0.0565025	1	MM	0.009	0.135	-0.0922	-0.0128	2955.3	-2.6	-0.1	0.0202
66	1	MF	0.0347462	<	0.0896039	2	MM	<2e-16	sig	-0.1609	-0.0721	3028.5	-5.15	-0.1	0.0226
67	1	MF	0.0347462	<	0.193048	3	MM	<2e-16	sig	-0.3274	-0.2074	3030	-8.74	-0.3	0.0306
68	1	MF	0.0347462	>	0.0256662	4	MM	0.259	3.885	-0.0196	0.0728	3038.4	1.13	0	0.0236
69	1	MF	0.0347462	<	0.101173	5	MM	<2e-16	sig	-0.1912	-0.0812	3039.2	-4.86	-0.1	0.028
70	2	MF	0.0692551	<	0.085422	3	MF	0.184	2.76	-0.0752	0.0145	2603.3	-1.33	0	0.0229
71	2	MF	0.0692551	<	0.0775987	4	MF	0.416	6.24	-0.0547	0.0226	2812.4	-0.81	0	0.0197
72	2	MF	0.0692551	>	0.0664387	5	MF	0.794	11.91	-0.0366	0.0478	2813	0.26	0	0.0215
73	2	MF	0.0692551	>	0.0565025	1	MM	0.258	3.87	-0.0193	0.0718	3019.4	1.13	0	0.0232
74	2	MF	0.0692551	<	0.0896039	2	MM	0.089	1.335	-0.0813	0.0058	2937	-1.7	0	0.0222
75	2	MF	0.0692551	<	0.193048	3	MM	<2e-16	sig	-0.2503	-0.1269	3035	-5.99	-0.2	0.0315
76	2	MF	0.0692551	>	0.0256662	4	MM	<2e-16	sig	0.0568	0.154	3034.5	4.25	0.1	0.0248
77	2	MF	0.0692551	<	0.101173	5	MM	0.048	0.72	-0.1144	-0.0004	3042.7	-1.98	-0.1	0.0291
78	3	MF	0.085422	>	0.0775987	4	MF	0.531	7.965	-0.0305	0.0591	2735.5	0.63	0	0.0228
79	3	MF	0.085422	>	0.0664387	5	MF	0.141	2.115	-0.012	0.0839	2764.7	1.47	0	0.0245
80	3	MF	0.085422	>	0.0565025	1	MM	0.031	0.465	0.0052	0.108	3043.3	2.16	0.1	0.0262
81	3	MF	0.085422	<	0.0896039	2	MM	0.783	11.745	-0.0599	0.0451	3042.8	-0.28	0	0.0268
82	3	MF	0.085422	<	0.193048	3	MM	<2e-16	sig	-0.2183	-0.0983	3043.8	-5.17	-0.2	0.0306
83	3	MF	0.085422	>	0.0256662	4	MM	<2e-16	sig	0.0819	0.1896	3042.9	4.95	0.1	0.0274
84	3	MF	0.085422	<	0.101173	5	MM	0.389	5.835	-0.0886	0.0345	3030.2	-0.86	0	0.0314
85	4	MF	0.0775987	>	0.0664387	5	MF	0.301	4.515	-0.0194	0.0627	2677.5	1.04	0	0.0209
86	4	MF	0.0775987	>	0.0565025	1	MM	0.065	0.975	-0.0026	0.0872	3030.8	1.85	0	0.0229
87	4	MF	0.0775987	<	0.0896039	2	MM	0.355	5.325	-0.0677	0.0243	3034.3	-0.92	0	0.0235
88	4	MF	0.0775987	<	0.193048	3	MM	<2e-16	sig	-0.2337	-0.1115	3025.6	-5.54	-0.2	0.0312
89	4	MF	0.0775987	>	0.0256662	4	MM	<2e-16	sig	0.0803	0.1626	2978.6	5.79	0.1	0.021
90	4	MF	0.0775987	<	0.101173	5	MM	0.15	2.25	-0.0977	0.0149	3037.1	-1.44	0	0.0287
91	5	MF	0.0664387	>	0.0565025	1	MM	0.398	5.97	-0.0273	0.0686	3043.9	0.85	0	0.0244
92	5	MF	0.0664387	<	0.0896039	2	MM	0.083	1.245	-0.0923	0.0056	3044	-1.74	0	0.025
93	5	MF	0.0664387	<	0.193048	3	MM	<2e-16	sig	-0.2576	-0.1309	3012.4	-6.01	-0.2	0.0323
94	5	MF	0.0664387	>	0.0256662	4	MM	0.0001	0.0015	0.0492	0.1504	3042.9	3.87	0.1	0.0258
95	5	MF	0.0664387	<	0.101173	5	MM	0.013	0.195	-0.113	-0.0131	3039.4	-2.47	-0.1	0.0255
96	1	MM	0.0565025	<	0.0896039	2	MM	0.01	0.15	-0.1125	-0.0156	2622.5	-2.59	-0.1	0.0247
97	1	MM	0.0565025	<	0.193048	3	MM	<2e-16	sig	-0.2777	-0.1521	2730.8	-6.71	-0.2	0.032
98	1	MM	0.0565025	>	0.0256662	4	MM	0.002	0.03	0.0286	0.1296	2751.8	3.07	0.1	0.0257
99	1	MM	0.0565025	<	0.101173	5	MM	0.005	0.075	-0.1418	-0.0256	2694.7	-2.82	-0.1	0.0296
100	2	MM	0.0896039	<	0.193048	3	MM	<2e-16	sig	-0.2142	-0.0875	2624.5	-4.67	-0.2	0.0323
101	2	MM	0.0896039	>	0.0256662	4	MM	<2e-16	sig	0.0915	0.1948	2777.9	5.44	0.1	0.0263
102	2	MM	0.0896039	<	0.101173	5	MM	0.515	7.725	-0.0789	0.0396	2717.3	-0.65	0	0.0302
103	3	MM	0.193048	>	0.0256662	4	MM	<2e-16	sig	0.2286	0.3594	2808.1	8.81	0.3	0.0334
104	3	MM	0.193048	>	0.101173	5	MM	0.0003	0.0045	0.06	0.2025	2723.3	3.61	0.1	0.0363
105	4	MM	0.0256662	<	0.101173	5	MM	<2e-16	sig	-0.223	-0.1025	2655.5	-5.3	-0.2	0.0307
Notes
Season codes: 1 = late gestation, 2 = fawning, 3 = pre-rut, 4 = rut, and 5 = early gestation.
Sexes (the sex of the associating pair) codes: FF = pair of females, FM = female-male pair, and MM = pair of males.
Season A and Year A are season and year combination A, which has an estimate (Estimate A).
Season B and Year B are season and year combination B, which has an estimate (Estimate B).
To evaluate statistical differences (at P<0.05) between Estimate A and Estimate B, we used the Bonferroni correction for multiple comparisons. Significant differences in bold. 'Sig' when P < 0.0001.
Column Relationship indicates the direction of the difference between Estimate A and B.
Abbreviations: CI = confidence interval, and DF = degrees of freedom.
